# Supplementary material for: Ethyl 4-anilino-3-nitro­benzoate
Source: Acta Crystallogr Sect E Struct Rep Online. 2012 May 12;68(Pt 6):o1684. doi: 10.1107/S1600536812019903 (PMC3379280; doi:10.1107/S1600536812019903)
Supplement: Supplementary file 1 [file e-68-o1684-sup1.cif]

##############################################################################
#                                                                            #
# This CIF contains the data in a paper accepted for publication in          #
# Acta Crystallographica Section E. It conforms to the requirements of       #
# Notes for Authors for Acta Crystallographica Section E, and has been       #
# peer reviewed under the auspices of the IUCr Commission on Journals.       #
#                                                                            #
# Full details of the Crystallographic Information File format               #
# are given in the paper "The Crystallographic Information File (CIF):       #
# a New Standard Archive File for Crystallography" by S. R. Hall, F. H.      #
# Allen and I. D. Brown [Acta Cryst. (1991), A47, 655-685].                  #
#                                                                            #
# The current version of the core CIF dictionary is obtainable from          #
# ftp://ftp.iucr.org/pub/cif_core.dic.                                       #
#                                                                            #
# Software is freely available for graphical display of the structure(s)     #
# in this CIF. For information consult the CIF software page                 #
# http://www.iucr.org/resources/cif/software.                                #
#                                                                            #
# This file may be used for bona fide research purposes within the           #
# scientific community so long as proper attribution is given to the journal # 
# article from which it was obtained.                                        #
#                                                                            #
##############################################################################
data_global
_audit_creation_method     'form.cif (version 2.0)'
_journal_data_validation_number     ?
_journal_date_recd_electronic     2012-04-24
_journal_date_accepted     2012-05-03
_journal_name_full     'Acta Crystallographica, Section E'
_journal_year     2012
_journal_volume     68
_journal_issue      6
_journal_page_first     o1684
_journal_page_last     o1684
_journal_paper_category     QO
_journal_paper_doi     10.1107/S1600536812019903
_journal_coeditor_code     IS5128
_publ_contact_author_name     'Ibrahim Abdul Razak'
_publ_contact_author_address
;
      School of Physics
      Universiti Sains Malaysia
      11800 USM, Penang
      MALAYSIA
;
_publ_contact_author_email     'arazaki@usm.my'
_publ_contact_author_fax     '604 6579150'
_publ_contact_author_phone     '604 6533438'
_publ_section_title
;
Ethyl 4-anilino-3-nitrobenzoate
;
loop_
    _publ_author_name
    _publ_author_footnote
    _publ_author_address
    'Yeong Keng Yoon' ?
;
Institute for Research in Molecular Medicine
Universiti Sains Malaysia
Minden 11800, Penang
Malaysia
;
    'Elumalai Manogaran' ?
;
Faculty of Pharmaceutical Sciences
UCSI University, Kuala Lumpur
Cheras 56000
Malaysia
;
    'Mohamed Ashraf Ali' ?
;
Institute for Research in Molecular Medicine
Universiti Sains Malaysia
Minden 11800, Penang
Malaysia
;
    'Suhana Arshad' ?
;
School of Physics
Universiti Sains Malaysia
11800 USM, Penang
Malaysia
;
    'Ibrahim Abdul Razak'
;
Thomson Reuters ResearcherID: A-5599-2009.
;
;
School of Physics
Universiti Sains Malaysia
11800 USM, Penang
Malaysia
;
data_I
_audit_creation_method     SHELXL-97
_chemical_name_systematic
;
Ethyl 4-anilino-3-nitrobenzoate
;
_chemical_name_common     ?
_chemical_formula_moiety     'C15 H14 N2 O4'
_chemical_formula_sum     'C15 H14 N2 O4'
_chemical_formula_iupac     'C15 H14 N2 O4'
_chemical_formula_weight     286.28
_chemical_melting_point     ?
_symmetry_cell_setting     monoclinic
_symmetry_space_group_name_H-M     'P 21/c'
_symmetry_space_group_name_Hall     '-P 2ybc'
loop_
    _symmetry_equiv_pos_as_xyz
    'x, y, z'
    '-x, y+1/2, -z+1/2'
    '-x, -y, -z'
    'x, -y-1/2, z-1/2'
_cell_length_a     10.6464(2)
_cell_length_b     9.9178(2)
_cell_length_c     14.7885(2)
_cell_angle_alpha     90.00
_cell_angle_beta     120.2440(10)
_cell_angle_gamma     90.00
_cell_volume     1348.96(4)
_cell_formula_units_Z     4
_cell_measurement_reflns_used     3629
_cell_measurement_theta_min     2.85
_cell_measurement_theta_max     31.43
_cell_measurement_temperature     100.0(10)
_exptl_crystal_description     'block'
_exptl_crystal_colour     'yellow'
_exptl_crystal_size_max     0.35
_exptl_crystal_size_mid     0.20
_exptl_crystal_size_min     0.16
_exptl_crystal_density_diffrn     1.410
_exptl_crystal_density_meas     ?
_exptl_crystal_density_method     'not measured'
_exptl_crystal_F_000     600
_exptl_absorpt_coefficient_mu     0.104
_exptl_absorpt_correction_type     multi-scan
_exptl_absorpt_process_details     '(<i>SADABS</i>; Bruker, 2009)'
_exptl_absorpt_correction_T_min     0.9647
_exptl_absorpt_correction_T_max     0.9837
_exptl_special_details
;
The crystal was placed in the cold stream of an Oxford Cryosystems Cobra
open-flow nitrogen cryostat (Cosier & Glazer, 1986) operating at 100.0 (1) K.
;
_diffrn_ambient_temperature     100.0(10)
_diffrn_radiation_type     MoK\a
_diffrn_radiation_wavelength     0.71073
_diffrn_radiation_source     'fine-focus sealed tube'
_diffrn_radiation_monochromator     graphite
_diffrn_measurement_device_type
;
Bruker SMART APEXII CCD area-detector
;
_diffrn_measurement_method     '\f and \w scans'
_diffrn_detector_area_resol_mean     ?
_diffrn_reflns_number     17988
_diffrn_reflns_av_R_equivalents     0.0404
_diffrn_reflns_av_sigmaI/netI     0.0426
_diffrn_reflns_theta_min     2.21
_diffrn_reflns_theta_max     31.92
_diffrn_reflns_theta_full     31.92
_diffrn_measured_fraction_theta_max     0.996
_diffrn_measured_fraction_theta_full     0.996
_diffrn_reflns_limit_h_min     -15
_diffrn_reflns_limit_h_max     15
_diffrn_reflns_limit_k_min     -14
_diffrn_reflns_limit_k_max     14
_diffrn_reflns_limit_l_min     -21
_diffrn_reflns_limit_l_max     21
_diffrn_standards_number     0
_diffrn_standards_interval_count     .
_diffrn_standards_interval_time     .
_diffrn_standards_decay_%     ?
_refine_special_details
;
Refinement of <i>F</i>^2^ against ALL reflections. The weighted <i>R</i>-factor
<i>wR</i> and goodness of fit <i>S</i> are based on <i>F</i>^2^, conventional
<i>R</i>-factors <i>R</i> are based on <i>F</i>, with <i>F</i> set to zero for
negative <i>F</i>^2^. The threshold expression of <i>F</i>^2^ >
\s(<i>F</i>^2^) is used only for calculating <i>R</i>-factors(gt) <i>etc</i>.
and is not relevant to the choice of reflections for refinement.
<i>R</i>-factors based on <i>F</i>^2^ are statistically about twice as large
as those based on <i>F</i>, and <i>R</i>- factors based on ALL data will be
even larger.
;
_reflns_number_total     4639
_reflns_number_gt     3276
_reflns_threshold_expression     I>2\s(I)
_refine_ls_structure_factor_coef     Fsqd
_refine_ls_matrix_type     full
_refine_ls_R_factor_all     0.0752
_refine_ls_R_factor_gt     0.0467
_refine_ls_wR_factor_gt     0.1105
_refine_ls_wR_factor_ref     0.1244
_refine_ls_goodness_of_fit_ref     1.036
_refine_ls_restrained_S_all     1.036
_refine_ls_number_reflns     4639
_refine_ls_number_parameters     195
_refine_ls_number_restraints     0
_refine_ls_hydrogen_treatment     mixed
_refine_ls_weighting_scheme     calc
_refine_ls_weighting_details
         'calc w=1/[\s^2^(Fo^2^)+(0.0561P)^2^+0.2709P] where P=(Fo^2^+2Fc^2^)/3'
_atom_sites_solution_hydrogens     geom
_atom_sites_solution_primary     direct
_atom_sites_solution_secondary     difmap
_refine_ls_shift/su_max     0.001
_refine_ls_shift/su_mean     0.000
_refine_diff_density_max     0.386
_refine_diff_density_min     -0.258
_refine_ls_extinction_method     none
_refine_ls_extinction_coef     ?
loop_
    _atom_type_symbol
    _atom_type_description
    _atom_type_scat_dispersion_real
    _atom_type_scat_dispersion_imag
    _atom_type_scat_source
    'C' 'C' 0.0033 0.0016
                         'International Tables Vol C Tables 4.2.6.8 and 6.1.1.4'
    'H' 'H' 0.0000 0.0000
                         'International Tables Vol C Tables 4.2.6.8 and 6.1.1.4'
    'N' 'N' 0.0061 0.0033
                         'International Tables Vol C Tables 4.2.6.8 and 6.1.1.4'
    'O' 'O' 0.0106 0.0060
                         'International Tables Vol C Tables 4.2.6.8 and 6.1.1.4'
_computing_data_collection     'APEX2 (Bruker, 2009)'
_computing_cell_refinement     'SAINT (Bruker, 2009)'
_computing_data_reduction     'SAINT (Bruker, 2009)'
_computing_structure_solution     'SHELXTL (Sheldrick, 2008)'
_computing_structure_refinement     'SHELXTL (Sheldrick, 2008)'
_computing_molecular_graphics     'SHELXTL (Sheldrick, 2008)'
_computing_publication_material
;
SHELXTL (Sheldrick, 2008) and PLATON (Spek, 2009)
;
loop_
    _atom_site_type_symbol
    _atom_site_label
    _atom_site_fract_x
    _atom_site_fract_y
    _atom_site_fract_z
    _atom_site_U_iso_or_equiv
    _atom_site_adp_type
    _atom_site_calc_flag
    _atom_site_refinement_flags
    _atom_site_occupancy
    _atom_site_symmetry_multiplicity
    _atom_site_disorder_assembly
    _atom_site_disorder_group
    O O1 0.28632(10) -0.12818(8) 0.76247(7) 0.01976(19) Uani d . 1 1 . .
    O O2 0.46453(10) 0.00161(9) 0.76921(7) 0.0212(2) Uani d . 1 1 . .
    O O3 0.66947(10) 0.34436(10) 1.03221(8) 0.0273(2) Uani d . 1 1 . .
    O O4 0.55970(10) 0.42674(9) 1.10945(8) 0.0228(2) Uani d . 1 1 . .
    N N1 0.33488(11) 0.29963(10) 1.09858(8) 0.0181(2) Uani d . 1 1 . .
    N N2 0.56820(11) 0.34349(10) 1.05006(8) 0.0184(2) Uani d . 1 1 . .
    C C1 0.46344(13) 0.16060(11) 0.92632(9) 0.0165(2) Uani d . 1 1 . .
    H H1A 0.5353 0.1764 0.9095 0.020 Uiso calc R 1 1 . .
    C C2 0.45671(12) 0.24143(11) 1.00074(9) 0.0154(2) Uani d . 1 1 . .
    C C3 0.34771(13) 0.22195(11) 1.02854(9) 0.0153(2) Uani d . 1 1 . .
    C C4 0.24935(13) 0.11392(12) 0.97700(9) 0.0169(2) Uani d . 1 1 . .
    H H4A 0.1767 0.0968 0.9929 0.020 Uiso calc R 1 1 . .
    C C5 0.25813(13) 0.03416(12) 0.90452(10) 0.0173(2) Uani d . 1 1 . .
    H H5A 0.1924 -0.0362 0.8730 0.021 Uiso calc R 1 1 . .
    C C6 0.36523(13) 0.05748(11) 0.87723(9) 0.0161(2) Uani d . 1 1 . .
    C C7 0.37913(13) -0.02319(12) 0.79882(10) 0.0173(2) Uani d . 1 1 . .
    C C8 0.29118(15) -0.20792(13) 0.68146(11) 0.0239(3) Uani d . 1 1 . .
    H H8A 0.3826 -0.2563 0.7107 0.029 Uiso calc R 1 1 . .
    H H8B 0.2825 -0.1497 0.6259 0.029 Uiso calc R 1 1 . .
    C C9 0.16782(18) -0.30447(14) 0.63980(12) 0.0324(3) Uani d . 1 1 . .
    H H9A 0.1677 -0.3582 0.5858 0.049 Uiso calc R 1 1 . .
    H H9B 0.0780 -0.2555 0.6114 0.049 Uiso calc R 1 1 . .
    H H9C 0.1780 -0.3620 0.6953 0.049 Uiso calc R 1 1 . .
    C C10 0.23046(13) 0.27774(12) 1.13077(10) 0.0175(2) Uani d . 1 1 . .
    C C11 0.11792(14) 0.37011(13) 1.10012(11) 0.0227(3) Uani d . 1 1 . .
    H H11A 0.1090 0.4418 1.0567 0.027 Uiso calc R 1 1 . .
    C C12 0.01887(15) 0.35537(14) 1.13428(12) 0.0281(3) Uani d . 1 1 . .
    H H12A -0.0559 0.4176 1.1143 0.034 Uiso calc R 1 1 . .
    C C13 0.03126(15) 0.24804(14) 1.19810(12) 0.0287(3) Uani d . 1 1 . .
    H H13A -0.0359 0.2374 1.2202 0.034 Uiso calc R 1 1 . .
    C C14 0.14412(16) 0.15626(14) 1.22907(12) 0.0269(3) Uani d . 1 1 . .
    H H14A 0.1528 0.0846 1.2724 0.032 Uiso calc R 1 1 . .
    C C15 0.24447(15) 0.17090(12) 1.19555(11) 0.0218(3) Uani d . 1 1 . .
    H H15A 0.3202 0.1095 1.2165 0.026 Uiso calc R 1 1 . .
    H H1N1 0.3899(19) 0.3693(16) 1.1227(13) 0.030(4) Uiso d . 1 1 . .
loop_
    _atom_site_aniso_label
    _atom_site_aniso_U_11
    _atom_site_aniso_U_22
    _atom_site_aniso_U_33
    _atom_site_aniso_U_12
    _atom_site_aniso_U_13
    _atom_site_aniso_U_23
    O1 0.0247(5) 0.0208(4) 0.0188(5) 0.0008(3) 0.0147(4) -0.0030(3)
    O2 0.0237(5) 0.0249(4) 0.0222(5) 0.0049(3) 0.0169(4) 0.0034(4)
    O3 0.0211(5) 0.0350(5) 0.0342(6) -0.0065(4) 0.0202(4) -0.0053(4)
    O4 0.0259(5) 0.0229(4) 0.0250(5) -0.0052(4) 0.0169(4) -0.0054(4)
    N1 0.0189(5) 0.0194(5) 0.0218(6) -0.0037(4) 0.0146(4) -0.0049(4)
    N2 0.0176(5) 0.0211(5) 0.0193(5) -0.0010(4) 0.0113(4) 0.0013(4)
    C1 0.0172(5) 0.0188(5) 0.0176(6) 0.0039(4) 0.0119(5) 0.0048(4)
    C2 0.0151(5) 0.0172(5) 0.0163(6) 0.0000(4) 0.0096(5) 0.0011(4)
    C3 0.0153(5) 0.0176(5) 0.0153(6) 0.0018(4) 0.0092(4) 0.0011(4)
    C4 0.0157(5) 0.0211(5) 0.0172(6) -0.0009(4) 0.0107(5) -0.0005(4)
    C5 0.0176(5) 0.0191(5) 0.0167(6) -0.0001(4) 0.0098(5) -0.0005(4)
    C6 0.0182(5) 0.0187(5) 0.0146(6) 0.0036(4) 0.0107(5) 0.0025(4)
    C7 0.0195(6) 0.0183(5) 0.0162(6) 0.0050(4) 0.0106(5) 0.0037(4)
    C8 0.0314(7) 0.0249(6) 0.0208(7) 0.0044(5) 0.0171(6) -0.0038(5)
    C9 0.0428(9) 0.0279(7) 0.0307(8) -0.0050(6) 0.0217(7) -0.0078(6)
    C10 0.0157(5) 0.0222(5) 0.0183(6) -0.0038(4) 0.0113(5) -0.0063(5)
    C11 0.0181(6) 0.0273(6) 0.0227(7) 0.0004(5) 0.0104(5) -0.0031(5)
    C12 0.0181(6) 0.0356(7) 0.0334(8) -0.0002(5) 0.0151(6) -0.0101(6)
    C13 0.0256(7) 0.0362(7) 0.0356(8) -0.0118(6) 0.0239(6) -0.0167(6)
    C14 0.0348(8) 0.0266(6) 0.0314(8) -0.0086(5) 0.0256(7) -0.0073(6)
    C15 0.0245(6) 0.0217(6) 0.0259(7) -0.0012(5) 0.0176(6) -0.0033(5)
_geom_special_details
;
All e.s.d.'s (except the e.s.d. in the dihedral angle between two l.s. planes)
are estimated using the full covariance matrix. The cell e.s.d.'s are taken
into account individually in the estimation of e.s.d.'s in distances, angles
and torsion angles; correlations between e.s.d.'s in cell parameters are only
used when they are defined by crystal symmetry. An approximate (isotropic)
treatment of cell e.s.d.'s is used for estimating e.s.d.'s involving l.s.
planes.
;
loop_
    _geom_bond_atom_site_label_1
    _geom_bond_atom_site_label_2
    _geom_bond_site_symmetry_2
    _geom_bond_distance
    _geom_bond_publ_flag
    O1 C7 . 1.3470(15) ?
    O1 C8 . 1.4582(14) ?
    O2 C7 . 1.2165(13) ?
    O3 N2 . 1.2325(12) ?
    O4 N2 . 1.2415(13) ?
    N1 C3 . 1.3518(14) ?
    N1 C10 . 1.4293(14) ?
    N1 H1N1 . 0.858(17) ?
    N2 C2 . 1.4468(15) ?
    C1 C6 . 1.3789(17) ?
    C1 C2 . 1.3923(15) ?
    C1 H1A . 0.9300 ?
    C2 C3 . 1.4262(15) ?
    C3 C4 . 1.4218(16) ?
    C4 C5 . 1.3727(16) ?
    C4 H4A . 0.9300 ?
    C5 C6 . 1.4071(15) ?
    C5 H5A . 0.9300 ?
    C6 C7 . 1.4764(16) ?
    C8 C9 . 1.485(2) ?
    C8 H8A . 0.9700 ?
    C8 H8B . 0.9700 ?
    C9 H9A . 0.9600 ?
    C9 H9B . 0.9600 ?
    C9 H9C . 0.9600 ?
    C10 C15 . 1.3852(17) ?
    C10 C11 . 1.3904(17) ?
    C11 C12 . 1.3875(17) ?
    C11 H11A . 0.9300 ?
    C12 C13 . 1.384(2) ?
    C12 H12A . 0.9300 ?
    C13 C14 . 1.388(2) ?
    C13 H13A . 0.9300 ?
    C14 C15 . 1.3935(17) ?
    C14 H14A . 0.9300 ?
    C15 H15A . 0.9300 ?
loop_
    _geom_angle_atom_site_label_1
    _geom_angle_atom_site_label_2
    _geom_angle_atom_site_label_3
    _geom_angle_site_symmetry_1
    _geom_angle_site_symmetry_3
    _geom_angle
    _geom_angle_publ_flag
    C7 O1 C8 . . 115.13(9) ?
    C3 N1 C10 . . 124.35(10) ?
    C3 N1 H1N1 . . 117.8(11) ?
    C10 N1 H1N1 . . 117.8(11) ?
    O3 N2 O4 . . 122.02(11) ?
    O3 N2 C2 . . 118.75(10) ?
    O4 N2 C2 . . 119.23(9) ?
    C6 C1 C2 . . 121.06(10) ?
    C6 C1 H1A . . 119.5 ?
    C2 C1 H1A . . 119.5 ?
    C1 C2 C3 . . 121.55(11) ?
    C1 C2 N2 . . 116.46(10) ?
    C3 C2 N2 . . 121.97(10) ?
    N1 C3 C4 . . 120.59(10) ?
    N1 C3 C2 . . 123.68(11) ?
    C4 C3 C2 . . 115.72(10) ?
    C5 C4 C3 . . 122.11(10) ?
    C5 C4 H4A . . 118.9 ?
    C3 C4 H4A . . 118.9 ?
    C4 C5 C6 . . 120.86(11) ?
    C4 C5 H5A . . 119.6 ?
    C6 C5 H5A . . 119.6 ?
    C1 C6 C5 . . 118.69(10) ?
    C1 C6 C7 . . 117.78(10) ?
    C5 C6 C7 . . 123.53(11) ?
    O2 C7 O1 . . 122.94(11) ?
    O2 C7 C6 . . 124.18(11) ?
    O1 C7 C6 . . 112.88(9) ?
    O1 C8 C9 . . 107.49(10) ?
    O1 C8 H8A . . 110.2 ?
    C9 C8 H8A . . 110.2 ?
    O1 C8 H8B . . 110.2 ?
    C9 C8 H8B . . 110.2 ?
    H8A C8 H8B . . 108.5 ?
    C8 C9 H9A . . 109.5 ?
    C8 C9 H9B . . 109.5 ?
    H9A C9 H9B . . 109.5 ?
    C8 C9 H9C . . 109.5 ?
    H9A C9 H9C . . 109.5 ?
    H9B C9 H9C . . 109.5 ?
    C15 C10 C11 . . 120.29(11) ?
    C15 C10 N1 . . 121.04(11) ?
    C11 C10 N1 . . 118.58(11) ?
    C12 C11 C10 . . 120.00(13) ?
    C12 C11 H11A . . 120.0 ?
    C10 C11 H11A . . 120.0 ?
    C13 C12 C11 . . 120.03(13) ?
    C13 C12 H12A . . 120.0 ?
    C11 C12 H12A . . 120.0 ?
    C12 C13 C14 . . 119.90(11) ?
    C12 C13 H13A . . 120.0 ?
    C14 C13 H13A . . 120.0 ?
    C13 C14 C15 . . 120.36(13) ?
    C13 C14 H14A . . 119.8 ?
    C15 C14 H14A . . 119.8 ?
    C10 C15 C14 . . 119.41(12) ?
    C10 C15 H15A . . 120.3 ?
    C14 C15 H15A . . 120.3 ?
loop_
    _geom_torsion_atom_site_label_1
    _geom_torsion_atom_site_label_2
    _geom_torsion_atom_site_label_3
    _geom_torsion_atom_site_label_4
    _geom_torsion_site_symmetry_1
    _geom_torsion_site_symmetry_2
    _geom_torsion_site_symmetry_3
    _geom_torsion_site_symmetry_4
    _geom_torsion
    _geom_torsion_publ_flag
    C6 C1 C2 C3 . . . . -0.58(18) ?
    C6 C1 C2 N2 . . . . 177.85(11) ?
    O3 N2 C2 C1 . . . . -7.34(16) ?
    O4 N2 C2 C1 . . . . 173.15(11) ?
    O3 N2 C2 C3 . . . . 171.07(11) ?
    O4 N2 C2 C3 . . . . -8.44(17) ?
    C10 N1 C3 C4 . . . . 3.33(18) ?
    C10 N1 C3 C2 . . . . -177.07(11) ?
    C1 C2 C3 N1 . . . . -178.51(11) ?
    N2 C2 C3 N1 . . . . 3.15(18) ?
    C1 C2 C3 C4 . . . . 1.12(17) ?
    N2 C2 C3 C4 . . . . -177.22(10) ?
    N1 C3 C4 C5 . . . . 179.17(12) ?
    C2 C3 C4 C5 . . . . -0.47(17) ?
    C3 C4 C5 C6 . . . . -0.72(19) ?
    C2 C1 C6 C5 . . . . -0.65(18) ?
    C2 C1 C6 C7 . . . . 179.67(11) ?
    C4 C5 C6 C1 . . . . 1.29(18) ?
    C4 C5 C6 C7 . . . . -179.04(11) ?
    C8 O1 C7 O2 . . . . -2.29(17) ?
    C8 O1 C7 C6 . . . . 177.49(10) ?
    C1 C6 C7 O2 . . . . -5.67(18) ?
    C5 C6 C7 O2 . . . . 174.66(12) ?
    C1 C6 C7 O1 . . . . 174.56(10) ?
    C5 C6 C7 O1 . . . . -5.11(17) ?
    C7 O1 C8 C9 . . . . -171.43(11) ?
    C3 N1 C10 C15 . . . . 72.36(17) ?
    C3 N1 C10 C11 . . . . -110.92(14) ?
    C15 C10 C11 C12 . . . . -0.1(2) ?
    N1 C10 C11 C12 . . . . -176.86(12) ?
    C10 C11 C12 C13 . . . . -0.6(2) ?
    C11 C12 C13 C14 . . . . 0.9(2) ?
    C12 C13 C14 C15 . . . . -0.5(2) ?
    C11 C10 C15 C14 . . . . 0.49(19) ?
    N1 C10 C15 C14 . . . . 177.15(12) ?
    C13 C14 C15 C10 . . . . -0.2(2) ?
loop_
    _geom_hbond_atom_site_label_D
    _geom_hbond_atom_site_label_H
    _geom_hbond_atom_site_label_A
    _geom_hbond_site_symmetry_A
    _geom_hbond_distance_DH
    _geom_hbond_distance_HA
    _geom_hbond_distance_DA
    _geom_hbond_angle_DHA
    _geom_hbond_publ_flag
    N1 H1N1 O4 . 0.859(18) 2.00(2) 2.6375(17) 130.6(17) yes
    N1 H1N1 O2 4_566 0.858(17) 2.288(16) 2.9411(14) 133.0(14) yes
    C15 H15A O2 3_657 0.9300 2.4500 3.342(2) 160.00 yes
_iucr_refine_instructions_details
;
TITL 2ix_0m in P21/c (100K)
CELL 0.71073   10.6464    9.9178   14.7885    90.000   120.244    90.000
ZERR 4           0.0002    0.0002    0.0002     0.000     0.001     0.000
LATT 1
SYMM - X , 0.50000 + Y , 0.50000 - Z
SFAC C  H  N  O
UNIT 60 56 8 16
SIZE 0.159 0.204 0.348
L.S. 10
BOND $H
FMAP 2 2 60
EQIV $1 x,1/2-y,1/2+z
HTAB N1 O2_$1
PLAN 20
ACTA
CONF
WGHT      0.0561      0.2709
FVAR       0.53881
O1    4    0.286320   -0.128176    0.762474    11.00000    0.02473    0.02076 =
         0.01881   -0.00296    0.01468    0.00075
O2    4    0.464527    0.001615    0.769215    11.00000    0.02369    0.02485 =
         0.02216    0.00342    0.01690    0.00494
O3    4    0.669474    0.344365    1.032212    11.00000    0.02114    0.03504 =
         0.03418   -0.00533    0.02022   -0.00653
O4    4    0.559698    0.426737    1.109451    11.00000    0.02591    0.02294 =
         0.02496   -0.00537    0.01687   -0.00522
N1    3    0.334878    0.299628    1.098577    11.00000    0.01890    0.01942 =
         0.02177   -0.00491    0.01456   -0.00366
N2    3    0.568198    0.343493    1.050062    11.00000    0.01764    0.02109 =
         0.01931    0.00132    0.01133   -0.00105
C1    1    0.463442    0.160596    0.926322    11.00000    0.01719    0.01885 =
         0.01760    0.00485    0.01187    0.00388
AFIX  43
H1A   2    0.535331    0.176395    0.909453    11.00000   -1.20000
AFIX   0
C2    1    0.456710    0.241435    1.000736    11.00000    0.01506    0.01722 =
         0.01627    0.00111    0.00960    0.00001
C3    1    0.347708    0.221951    1.028545    11.00000    0.01527    0.01756 =
         0.01526    0.00109    0.00925    0.00178
C4    1    0.249351    0.113924    0.976997    11.00000    0.01568    0.02109 =
         0.01724   -0.00046    0.01065   -0.00092
AFIX  43
H4A   2    0.176739    0.096751    0.992890    11.00000   -1.20000
AFIX   0
C5    1    0.258132    0.034163    0.904522    11.00000    0.01758    0.01912 =
         0.01673   -0.00046    0.00976   -0.00005
AFIX  43
H5A   2    0.192443   -0.036206    0.873045    11.00000   -1.20000
AFIX   0
C6    1    0.365232    0.057484    0.877233    11.00000    0.01817    0.01867 =
         0.01464    0.00254    0.01066    0.00356
C7    1    0.379130   -0.023193    0.798819    11.00000    0.01945    0.01830 =
         0.01623    0.00366    0.01061    0.00499
C8    1    0.291184   -0.207925    0.681456    11.00000    0.03139    0.02487 =
         0.02081   -0.00383    0.01711    0.00442
AFIX  23
H8A   2    0.382637   -0.256279    0.710652    11.00000   -1.20000
H8B   2    0.282522   -0.149693    0.625892    11.00000   -1.20000
AFIX   0
C9    1    0.167822   -0.304465    0.639798    11.00000    0.04285    0.02791 =
         0.03073   -0.00781    0.02174   -0.00500
AFIX 137
H9A   2    0.167706   -0.358213    0.585767    11.00000   -1.50000
H9B   2    0.078015   -0.255531    0.611415    11.00000   -1.50000
H9C   2    0.178011   -0.362048    0.695285    11.00000   -1.50000
AFIX   0
C10   1    0.230455    0.277737    1.130765    11.00000    0.01574    0.02222 =
         0.01825   -0.00634    0.01128   -0.00378
C11   1    0.117920    0.370111    1.100117    11.00000    0.01813    0.02734 =
         0.02273   -0.00309    0.01040    0.00036
AFIX  43
H11A  2    0.109033    0.441779    1.056719    11.00000   -1.20000
AFIX   0
C12   1    0.018874    0.355369    1.134283    11.00000    0.01807    0.03562 =
         0.03342   -0.01015    0.01512   -0.00016
AFIX  43
H12A  2   -0.055867    0.417630    1.114294    11.00000   -1.20000
AFIX   0
C13   1    0.031262    0.248040    1.198100    11.00000    0.02557    0.03620 =
         0.03559   -0.01667    0.02385   -0.01177
AFIX  43
H13A  2   -0.035913    0.237419    1.220203    11.00000   -1.20000
AFIX   0
C14   1    0.144120    0.156255    1.229069    11.00000    0.03477    0.02656 =
         0.03141   -0.00726    0.02559   -0.00863
AFIX  43
H14A  2    0.152790    0.084607    1.272422    11.00000   -1.20000
AFIX   0
C15   1    0.244471    0.170903    1.195547    11.00000    0.02453    0.02170 =
         0.02588   -0.00328    0.01761   -0.00124
AFIX  43
H15A  2    0.320174    0.109503    1.216481    11.00000   -1.20000
AFIX   0
H1N1  2    0.389864    0.369288    1.122667    11.00000    0.02964
HKLF 4 1  1.0000  0.0000  0.0000  0.0000 -1.0000  0.0000 -1.0000  0.0000 -1.0000
REM  2ix_0m in P21/c (100K)
REM R1 =  0.0467 for   3276 Fo > 4sig(Fo)  and  0.0752 for all   4639 data
REM    195 parameters refined using      0 restraints
END
REM Highest difference peak  0.386,  deepest hole -0.258,  1-sigma level  0.054
Q1    1   0.3683  0.0199  0.8361  11.00000  0.05    0.39
Q2    1   0.2595  0.0830  0.9433  11.00000  0.05    0.37
Q3    1   0.3024  0.1644  1.0012  11.00000  0.05    0.34
Q4    1   0.4573  0.2103  0.9614  11.00000  0.05    0.34
Q5    1   0.4134  0.2273  1.0231  11.00000  0.05    0.31
Q6    1   0.0731  0.3512  1.1232  11.00000  0.05    0.30
Q7    1   0.0452  0.3064  1.1744  11.00000  0.05    0.30
Q8    1   0.3246  0.0217  0.8977  11.00000  0.05    0.27
Q9    1   0.4356  0.0927  0.9164  11.00000  0.05    0.26
Q10   1   0.3866  0.1274  0.8777  11.00000  0.05    0.26
Q11   1   0.2555  0.2376  1.1803  11.00000  0.05    0.25
Q12   1   0.1568  0.3083  1.1000  11.00000  0.05    0.24
Q13   1   0.3364  0.2569  1.0613  11.00000  0.05    0.23
Q14   1   0.2832  0.2757  1.1157  11.00000  0.05    0.23
Q15   1   0.2024  0.1694  1.2179  11.00000  0.05    0.23
Q16   1   0.5026  0.2831  1.0188  11.00000  0.05    0.22
Q17   1   0.2029  0.3400  1.1407  11.00000  0.05    0.21
Q18   1   0.4170  0.0155  0.7806  11.00000  0.05    0.20
Q19   1   0.2226 -0.2441  0.6477  11.00000  0.05    0.19
Q20   1   0.2026  0.2145  1.1383  11.00000  0.05    0.18
;
