# Supplementary material for: Ethyl 4-anilino-3-nitro­benzoate
Source: Acta Crystallogr Sect E Struct Rep Online. 2012 May 12;68(Pt 6):o1684. doi: 10.1107/S1600536812019903 (PMC3379280; doi:10.1107/S1600536812019903)
Supplement: Supplementary file 2 [file e-68-o1684-Isup2.hkl]

# 
# h,k,l, Fc-squared, Fo-squared, sigma(Fo-squared) and status flag 
# 
data_I
_shelx_title ' 2ix_0m in P21/c (100K)' 
_shelx_refln_list_code          4 
_shelx_F_calc_maximum      187.77 
_exptl_crystal_F_000       600.00 
_reflns_d_resolution_high  0.6721 
 
loop_ 
 _symmetry_equiv_pos_as_xyz 
 'x, y, z' 
 '-x, y+1/2, -z+1/2' 
 '-x, -y, -z' 
 'x, -y-1/2, z-1/2' 
 
_cell_length_a    10.6464 
_cell_length_b     9.9178 
_cell_length_c    14.7885 
_cell_angle_alpha  90.000 
_cell_angle_beta  120.244 
_cell_angle_gamma  90.000 
 
_shelx_F_squared_multiplier     1.000 
 
loop_ 
 _refln_index_h 
 _refln_index_k 
 _refln_index_l 
 _refln_F_squared_calc 
 _refln_F_squared_meas 
 _refln_F_squared_sigma 
 _refln_observed_status 
   1   0   0    12957.35    11067.18    202.57 o 
   2   0   0     1320.35     1214.85     45.53 o 
   3   0   0      872.04      835.60     20.60 o 
   4   0   0      657.71      657.23     18.39 o 
   5   0   0      169.55      159.82     15.92 o 
   6   0   0       51.47       46.87      5.09 o 
   7   0   0      445.88      410.95     18.62 o 
   8   0   0       34.38       34.99      7.79 o 
   9   0   0      656.45      669.79     27.86 o 
  10   0   0     1234.90     1372.55     45.22 o 
  11   0   0      154.87      155.94     18.07 o 
  12   0   0       21.09       14.72      8.79 o 
  13   0   0        2.85       15.23      8.83 o 
   1   1   0     1687.46     1653.12     18.56 o 
   2   1   0      780.70      782.49     12.25 o 
   3   1   0       54.40       61.68      3.06 o 
   4   1   0        0.01        2.61      1.88 o 
   5   1   0      126.33      137.70      6.66 o 
   6   1   0      503.88      500.81     11.04 o 
   7   1   0       33.68       35.91      5.61 o 
   8   1   0      667.94      650.18     14.90 o 
   9   1   0     1850.41     1933.18     31.15 o 
  10   1   0      132.95      112.81     10.26 o 
  11   1   0        0.02       -3.43      3.43 o 
  12   1   0        1.12       -6.76      6.76 o 
  13   1   0       88.86       77.13     10.62 o 
   0   2   0     7593.66     7019.25     75.66 o 
   1   2   0     1345.01     1324.00     21.22 o 
   2   2   0      777.10      716.89      7.93 o 
   3   2   0      889.70      913.99     12.97 o 
   4   2   0       76.97       99.66      4.16 o 
   5   2   0       42.62       41.01      4.10 o 
   6   2   0      527.41      512.50     11.32 o 
   7   2   0        2.15       -1.93      2.22 o 
   8   2   0      155.17      166.31      7.61 o 
   9   2   0      261.31      250.08      9.80 o 
  10   2   0       39.54       38.55      5.55 o 
  11   2   0      120.04      130.27     13.19 o 
  12   2   0       24.51       25.39      6.81 o 
  13   2   0        3.31        7.68      6.06 o 
   1   3   0       92.62      105.78      2.29 o 
   2   3   0     2863.79     2795.10     25.38 o 
   3   3   0      544.67      544.97      6.35 o 
   4   3   0       66.91       75.81      3.29 o 
   5   3   0      418.81      414.77      9.28 o 
   6   3   0        2.96       -0.39      2.68 o 
   7   3   0      639.04      626.39     14.45 o 
   8   3   0      178.46      176.48      7.88 o 
   9   3   0        6.08        4.91      3.14 o 
  10   3   0      111.34      112.40      8.46 o 
  11   3   0       18.06       14.76      4.76 o 
  12   3   0        3.51        3.17      5.16 o 
  13   3   0       25.53       41.35     12.67 o 
   0   4   0      249.73      225.91      5.61 o 
   1   4   0      642.17      705.53      7.09 o 
   2   4   0      855.19      904.31     11.10 o 
   3   4   0        1.14        8.20      1.25 o 
   4   4   0       30.90       26.39      2.26 o 
   5   4   0      169.71      188.03      6.59 o 
   6   4   0       38.28       32.80      4.33 o 
   7   4   0      714.42      739.76     13.51 o 
   8   4   0        1.75        0.59      2.70 o 
   9   4   0       15.06       10.73      3.76 o 
  10   4   0       51.74       57.84      6.44 o 
  11   4   0       34.25       21.85      5.75 o 
  12   4   0       51.43       46.11      7.70 o 
  13   4   0       35.76       27.85     11.61 o 
   1   5   0      696.72      707.71      6.92 o 
   2   5   0     1538.39     1699.01     16.21 o 
   3   5   0      227.70      230.44      5.37 o 
   4   5   0      435.35      445.63      6.51 o 
   5   5   0        4.35        3.40      1.67 o 
   6   5   0       27.66       24.46      3.13 o 
   7   5   0      122.32      110.54      5.77 o 
   8   5   0       28.00       19.95      5.36 o 
   9   5   0       14.91       20.83      9.58 o 
  10   5   0        0.01        2.53      3.95 o 
  11   5   0       80.50       83.07      8.73 o 
  12   5   0       39.90       43.69      9.20 o 
   0   6   0     1144.79     1102.81     21.71 o 
   1   6   0      235.86      211.53      3.70 o 
   2   6   0       44.15       39.30      2.62 o 
   3   6   0       83.52       93.21      3.73 o 
   4   6   0        0.11        0.17      1.85 o 
   5   6   0      118.94      130.36      6.18 o 
   6   6   0       95.54      114.02      6.47 o 
   7   6   0       51.66       44.60      5.41 o 
   8   6   0        0.65       -3.11      3.11 o 
   9   6   0        2.52       -1.48      3.40 o 
  10   6   0        2.26        1.96      4.30 o 
  11   6   0        6.82        7.58      5.14 o 
  12   6   0       15.16       17.52      6.12 o 
   1   7   0        6.64        5.89      1.33 o 
   2   7   0        0.09       -0.19      1.36 o 
   3   7   0      267.48      297.07      7.95 o 
   4   7   0       84.03       80.59      5.88 o 
   5   7   0        1.24        1.45      2.21 o 
   6   7   0       38.45       40.41      4.54 o 
   7   7   0       47.32       48.99      5.84 o 
   8   7   0        0.03        1.55      3.45 o 
   9   7   0        1.91       -1.54      4.12 o 
  10   7   0       30.88       27.72      5.76 o 
  11   7   0        3.04        5.48      4.94 o 
  12   7   0        3.14       -4.07      8.63 o 
   0   8   0      184.33      199.61      7.84 o 
   1   8   0       36.83       38.73      3.12 o 
   2   8   0      130.84      126.89      4.08 o 
   3   8   0        1.77        3.23      2.69 o 
   4   8   0      248.16      209.27      7.02 o 
   5   8   0       36.79       20.48      3.09 o 
   6   8   0       28.75       36.60      4.58 o 
   7   8   0       55.55       48.36      5.87 o 
   8   8   0       45.52       46.25      6.42 o 
   9   8   0        0.08       -0.15      3.84 o 
  10   8   0        1.28       -0.29      4.54 o 
  11   8   0        4.28       -0.73      5.63 o 
   1   9   0        0.85        1.18      2.00 o 
   2   9   0      381.11      375.32      8.80 o 
   3   9   0       53.63       54.99      4.96 o 
   4   9   0      180.65      174.10      5.51 o 
   5   9   0      318.47      272.48      6.85 o 
   6   9   0      121.15      115.96      7.27 o 
   7   9   0       36.56       29.81      6.46 o 
   8   9   0       37.20       37.40      6.21 o 
   9   9   0       95.72       90.15      8.72 o 
  10   9   0        1.83        4.76      4.79 o 
   0  10   0      225.30      228.94      8.86 o 
   1  10   0        0.00       -0.18      2.17 o 
   2  10   0      190.53      181.69     12.13 o 
   3  10   0        5.23        8.73      3.23 o 
   4  10   0        0.06        2.15      3.47 o 
   5  10   0       26.29       30.09      4.50 o 
   6  10   0        3.98        5.69      3.93 o 
   7  10   0       38.69       39.74      6.59 o 
   8  10   0        6.69        2.82      3.71 o 
   9  10   0       23.04       30.91      7.68 o 
  10  10   0       40.45       34.07      8.20 o 
   1  11   0        0.09        3.38      3.11 o 
   2  11   0       37.92       32.33      4.45 o 
   3  11   0       20.89       18.68      4.15 o 
   4  11   0        3.03        1.19      3.21 o 
   5  11   0        3.93        2.07      3.60 o 
   6  11   0        1.30        4.43      4.33 o 
   7  11   0       11.26       20.05      5.73 o 
   8  11   0       79.83       56.93     10.73 o 
   0  12   0        0.24        1.06      3.57 o 
   1  12   0       86.69       88.06      5.99 o 
   2  12   0      647.55      639.73     22.07 o 
   3  12   0      221.41      198.62     16.06 o 
   4  12   0       23.81       20.48      4.97 o 
   5  12   0       33.74       36.05      5.44 o 
   6  12   0        3.38        3.05      4.69 o 
   7  12   0       18.39       24.65      9.50 o 
   1  13   0        0.00        5.03      3.49 o 
   2  13   0       20.60       22.69      4.20 o 
   3  13   0       75.77       75.08      7.88 o 
   4  13   0        4.96        3.11      3.85 o 
   5  13   0      259.21      285.16     10.71 o 
   6  13   0      178.23      210.60     20.77 o 
   0  14   0       49.18       34.22      8.56 o 
   1  14   0       26.19       25.97      6.70 o 
   2  14   0       16.75       23.66      5.74 o 
   3  14   0        1.83       13.03      6.13 o 
   4  14   0       37.77       36.76      7.39 o 
 -13   1   1       26.47       21.55      9.38 o 
 -12   1   1        5.35        4.45      5.06 o 
 -11   1   1       55.64       57.81      8.15 o 
 -10   1   1       41.35       37.50      6.93 o 
  -9   1   1     1007.26     1041.55     20.69 o 
  -8   1   1      612.55      603.49     17.97 o 
  -7   1   1      132.90      122.31      6.11 o 
  -6   1   1        1.66        5.78      2.11 o 
  -5   1   1       37.56       31.30      4.26 o 
  -4   1   1        0.13        0.92      1.28 o 
  -3   1   1      178.81      170.50      4.38 o 
  -2   1   1       11.31       14.57      1.41 o 
  -1   1   1     2725.64     2651.42     22.54 o 
   0   1   1       10.41        4.90      0.89 o 
   1   1   1     1650.88     1576.58     25.83 o 
   2   1   1     7793.21     7464.98     77.74 o 
   3   1   1       87.41       71.89      5.18 o 
   4   1   1     1304.08     1303.90     18.42 o 
   5   1   1      179.26      172.75      8.05 o 
   6   1   1       76.81       81.35      5.41 o 
   7   1   1      222.07      231.89      8.35 o 
   8   1   1      205.51      196.74      8.45 o 
   9   1   1       13.40       10.90      5.15 o 
  10   1   1      384.21      370.26     17.80 o 
  11   1   1      448.67      473.13     19.06 o 
  12   1   1        1.87        4.19      5.18 o 
  13   1   1       13.23       15.19      6.77 o 
 -13   2   1       15.53       13.70      6.12 o 
 -12   2   1       33.48       25.04      6.48 o 
 -11   2   1      207.15      211.56     13.11 o 
 -10   2   1       38.46       31.79      5.14 o 
  -9   2   1      568.68      562.93     14.51 o 
  -8   2   1      175.91      176.83      7.69 o 
  -7   2   1        4.70        3.41      2.37 o 
  -6   2   1       68.32       92.59      9.21 o 
  -5   2   1     3028.61     2996.73     44.09 o 
  -4   2   1      824.92      792.25     12.40 o 
  -3   2   1       61.58       57.90      2.36 o 
  -2   2   1      216.69      215.12      5.19 o 
  -1   2   1     1693.92     1660.95     13.95 o 
   0   2   1      540.88      491.37      5.66 o 
   1   2   1     3549.34     3562.73     30.48 o 
   2   2   1    16333.72    16209.55    146.74 o 
   3   2   1      194.29      174.59      4.79 o 
   4   2   1       11.96       15.87      2.20 o 
   5   2   1       37.09       43.44      3.75 o 
   6   2   1      319.19      323.26      9.10 o 
   7   2   1      154.24      150.02      7.22 o 
   8   2   1       44.97       53.53      6.98 o 
   9   2   1      137.78      137.96      8.72 o 
  10   2   1        5.46        8.52      3.74 o 
  11   2   1      306.79      319.70     15.64 o 
  12   2   1        0.36       -0.41      6.31 o 
  13   2   1        4.89       14.19      6.58 o 
 -13   3   1       71.22      104.29     17.81 o 
 -12   3   1       90.80       90.87      8.75 o 
 -11   3   1       11.92       14.31      5.81 o 
 -10   3   1      187.45      179.50      9.60 o 
  -9   3   1        3.66        1.80      3.01 o 
  -8   3   1       17.86       23.03      5.69 o 
  -7   3   1       46.55       43.58      4.47 o 
  -6   3   1        6.26        6.60      2.29 o 
  -5   3   1       13.64       21.09      2.37 o 
  -4   3   1      780.82      788.09     10.77 o 
  -3   3   1      700.70      714.79     10.15 o 
  -2   3   1      219.80      220.10      4.19 o 
  -1   3   1     1126.04      991.36      9.52 o 
   0   3   1     2580.52     2440.33     17.22 o 
   1   3   1      104.27      105.22      2.98 o 
   2   3   1       49.68       64.30      2.79 o 
   3   3   1     4531.39     4616.03     63.01 o 
   4   3   1     2751.01     2876.86     30.45 o 
   5   3   1       55.53       57.08      4.25 o 
   6   3   1      101.44      118.47      6.20 o 
   7   3   1        0.04        0.97      2.27 o 
   8   3   1       40.02       45.70      6.29 o 
   9   3   1      477.64      514.95     14.83 o 
  10   3   1       14.29       11.54      4.52 o 
  11   3   1      197.53      217.06     13.49 o 
  12   3   1        0.12        2.94      8.24 o 
  13   3   1       28.03       21.68     11.26 o 
 -13   4   1        0.65       -5.63      6.90 o 
 -12   4   1        0.38        1.25      5.89 o 
 -11   4   1        0.30       -3.14      4.40 o 
 -10   4   1       38.18       34.69      5.19 o 
  -9   4   1        0.14       -0.53      3.48 o 
  -8   4   1      100.74      105.78      6.97 o 
  -7   4   1        1.68       -1.88      1.88 o 
  -6   4   1       50.22       50.24      3.48 o 
  -5   4   1       74.54       81.23      3.60 o 
  -4   4   1       15.58       27.16      2.33 o 
  -3   4   1       28.01       33.22      2.32 o 
  -2   4   1        0.99        0.59      0.84 o 
  -1   4   1       35.92       39.96      2.04 o 
   0   4   1      129.81      148.76      2.70 o 
   1   4   1      303.31      345.34      4.59 o 
   2   4   1      490.92      502.35      7.35 o 
   3   4   1       63.67       69.46      2.55 o 
   4   4   1      218.78      177.87      5.05 o 
   5   4   1      140.12      132.50      5.13 o 
   6   4   1      585.94      597.26     11.39 o 
   7   4   1      196.12      198.78      6.99 o 
   8   4   1        0.96        1.89      2.69 o 
   9   4   1       85.97       89.56      6.57 o 
  10   4   1       21.41       13.21      5.99 o 
  11   4   1       19.10       29.21      6.10 o 
  12   4   1       18.26       13.55      5.89 o 
 -13   5   1        4.95        9.64      9.78 o 
 -12   5   1        4.93        1.47      4.82 o 
 -11   5   1       26.84       21.75      5.70 o 
 -10   5   1        1.26       -0.94      3.78 o 
  -9   5   1       10.84       11.45      4.37 o 
  -8   5   1      146.51      140.84     10.76 o 
  -7   5   1       27.35       37.33      3.80 o 
  -6   5   1       37.38       30.90      2.89 o 
  -5   5   1       81.68       82.63      3.20 o 
  -4   5   1        0.38       -1.12      1.12 o 
  -3   5   1     1175.00     1161.22     22.38 o 
  -2   5   1     3444.99     3589.80     27.71 o 
  -1   5   1      106.32      123.12      2.65 o 
   0   5   1       94.08       87.88      2.43 o 
   1   5   1        6.42        4.85      1.15 o 
   2   5   1        4.65        2.24      1.40 o 
   3   5   1       20.74       20.33      2.31 o 
   4   5   1      317.87      331.95      6.63 o 
   5   5   1      177.84      156.21      5.49 o 
   6   5   1        5.44        7.19      3.10 o 
   7   5   1      150.41      153.91      9.14 o 
   8   5   1      107.73      108.37      8.21 o 
   9   5   1        2.50        0.00      3.52 o 
  10   5   1       18.92       10.86      4.87 o 
  11   5   1       85.09       84.22      8.93 o 
  12   5   1       60.83       60.51      8.29 o 
 -12   6   1      161.47      172.64     13.11 o 
 -11   6   1       79.36      104.34     14.24 o 
 -10   6   1      109.80      135.49     10.23 o 
  -9   6   1       11.70       10.43      4.16 o 
  -8   6   1        0.52        0.07      3.17 o 
  -7   6   1        6.21        1.83      2.86 o 
  -6   6   1       10.21        2.48      2.67 o 
  -5   6   1       22.80       26.43      2.96 o 
  -4   6   1      193.17      207.18      5.68 o 
  -3   6   1       62.88       84.76      2.84 o 
  -2   6   1      502.22      537.22      6.73 o 
  -1   6   1      153.51      151.36      2.81 o 
   0   6   1      268.41      265.37      4.56 o 
   1   6   1       10.83       15.01      1.39 o 
   2   6   1      407.09      390.59      5.93 o 
   3   6   1      152.49      132.91      5.39 o 
   4   6   1        0.03       -1.78      2.13 o 
   5   6   1       27.41       43.53      4.77 o 
   6   6   1       63.43       82.16      7.12 o 
   7   6   1        9.86        5.82      3.26 o 
   8   6   1       25.55       16.77      4.46 o 
   9   6   1       38.70       46.10      6.34 o 
  10   6   1        0.70        3.95      4.38 o 
  11   6   1       35.82       50.18      7.45 o 
  12   6   1       10.22       16.59      7.68 o 
 -12   7   1       30.95       19.52      7.71 o 
 -11   7   1      114.85      130.86     10.67 o 
 -10   7   1       43.84       34.03      6.33 o 
  -9   7   1       32.38       29.00      5.53 o 
  -8   7   1       16.23       14.91      4.99 o 
  -7   7   1       48.92       44.48      4.80 o 
  -6   7   1        0.11        1.63      2.47 o 
  -5   7   1      362.88      383.33      8.20 o 
  -4   7   1      823.50      819.11     12.31 o 
  -3   7   1      970.61      994.55     13.24 o 
  -2   7   1        0.23        0.36      1.12 o 
  -1   7   1       13.34       13.40      1.66 o 
   0   7   1       41.16       47.64      3.51 o 
   1   7   1       40.59       44.94      2.11 o 
   2   7   1       69.29       65.28      3.14 o 
   3   7   1       17.74       26.65      2.73 o 
   4   7   1       86.73       81.91      4.46 o 
   5   7   1      160.67      160.28      7.01 o 
   6   7   1      487.73      450.41     13.19 o 
   7   7   1       90.55       87.75      7.47 o 
   8   7   1        0.00        1.84      3.62 o 
   9   7   1        0.00       -3.56      3.56 o 
  10   7   1       26.03       11.70      5.29 o 
  11   7   1       31.01       21.44      6.19 o 
 -11   8   1        2.53        8.93      5.11 o 
 -10   8   1       51.49       62.02      7.91 o 
  -9   8   1        0.56        3.16      3.96 o 
  -8   8   1      129.66      130.21      9.57 o 
  -7   8   1       37.30       35.34      5.25 o 
  -6   8   1        4.11       -0.42      2.34 o 
  -5   8   1       18.88       21.55      3.17 o 
  -4   8   1       27.51       32.43      3.43 o 
  -3   8   1        9.95       10.40      2.29 o 
  -2   8   1       17.53       19.47      2.50 o 
  -1   8   1      101.24       97.64      4.33 o 
   0   8   1       38.39       38.78      3.45 o 
   1   8   1      137.86      140.55      4.22 o 
   2   8   1      234.44      252.30      5.42 o 
   3   8   1      124.70      136.11      5.32 o 
   4   8   1      145.99      123.56      5.03 o 
   5   8   1      159.40      141.75      6.48 o 
   6   8   1       61.67       60.75      5.59 o 
   7   8   1        2.03        1.98      3.83 o 
   8   8   1        1.13        2.01      3.74 o 
   9   8   1        0.01        2.49      4.28 o 
  10   8   1        1.35        5.24      4.86 o 
  11   8   1       83.41       69.81     10.52 o 
 -11   9   1        0.01       13.75     10.44 o 
 -10   9   1       71.00       66.88      8.25 o 
  -9   9   1       12.28        9.25      4.68 o 
  -8   9   1       70.01       71.00     10.29 o 
  -7   9   1       42.83       37.50      4.93 o 
  -6   9   1      190.28      182.10      6.63 o 
  -5   9   1      119.54       92.23      5.35 o 
  -4   9   1       18.31       19.38      3.74 o 
  -3   9   1      127.14      121.00      5.82 o 
  -2   9   1       23.49       29.76      3.91 o 
  -1   9   1      776.59      787.94     11.15 o 
   0   9   1       66.00       63.09      3.90 o 
   1   9   1      110.55      105.89      5.41 o 
   2   9   1        6.64       10.27      3.25 o 
   3   9   1        0.01        0.87      1.96 o 
   4   9   1       61.96       75.00      4.38 o 
   5   9   1      134.22      148.22      6.46 o 
   6   9   1      131.22      135.61      6.91 o 
   7   9   1        6.19        4.32      3.40 o 
   8   9   1       64.59       64.97      6.35 o 
   9   9   1       33.45       41.61      5.82 o 
  10   9   1        1.31        4.16      4.21 o 
 -10  10   1       71.88       64.99     14.10 o 
  -9  10   1      117.70      101.78      9.38 o 
  -8  10   1      113.70      105.61      7.85 o 
  -7  10   1       14.71       19.40      5.38 o 
  -6  10   1        1.86       -1.80      3.08 o 
  -5  10   1        1.44        3.64      3.26 o 
  -4  10   1      210.80      203.23      8.61 o 
  -3  10   1      427.87      389.60     10.55 o 
  -2  10   1       24.90       19.20      4.06 o 
  -1  10   1      152.30      157.00      5.76 o 
   0  10   1       48.82       44.74      3.66 o 
   1  10   1      230.64      223.38      7.25 o 
   2  10   1       21.40       25.10      3.89 o 
   3  10   1        1.43        2.89      2.94 o 
   4  10   1        0.09        1.39      2.99 o 
   5  10   1        7.26        6.28      4.32 o 
   6  10   1       33.40       45.18      4.79 o 
   7  10   1       11.55        6.99      3.50 o 
   8  10   1       69.00       70.27      7.83 o 
   9  10   1       20.13        8.11      4.22 o 
  -9  11   1        5.93       17.74     10.05 o 
  -8  11   1       47.74       53.25      7.59 o 
  -7  11   1       41.87       46.75      7.12 o 
  -6  11   1        0.10        7.97      4.57 o 
  -5  11   1       20.18       16.10      4.12 o 
  -4  11   1       63.13       69.46      9.95 o 
  -3  11   1      277.94      276.11      9.37 o 
  -2  11   1        6.29        5.71      3.13 o 
  -1  11   1      518.35      521.55     10.23 o 
   0  11   1        3.12       -0.76      2.41 o 
   1  11   1       17.96       12.62      3.71 o 
   2  11   1        0.22       -0.81      2.95 o 
   3  11   1        6.88        1.96      3.08 o 
   4  11   1        0.48        3.13      3.58 o 
   5  11   1        1.98        6.88      4.29 o 
   6  11   1       10.15       12.51      5.08 o 
   7  11   1      113.48      123.93      9.98 o 
   8  11   1        1.84        6.60      5.72 o 
  -8  12   1        5.65        2.21     11.37 o 
  -7  12   1       66.14       57.60      7.81 o 
  -6  12   1       41.02       30.82      6.48 o 
  -5  12   1        0.39        5.19      4.00 o 
  -4  12   1       20.47       19.15      4.50 o 
  -3  12   1      356.20      360.14     11.11 o 
  -2  12   1       97.08       96.93      6.33 o 
  -1  12   1        0.19        3.33      3.22 o 
   0  12   1       36.72       31.61      4.40 o 
   1  12   1      114.48      119.17      7.34 o 
   2  12   1      357.75      335.66     12.79 o 
   3  12   1       89.37       97.40      8.39 o 
   4  12   1        4.12        5.71      4.00 o 
   5  12   1      197.72      216.08     12.78 o 
   6  12   1        4.30        9.97      5.11 o 
   7  12   1      164.59      200.38     15.67 o 
  -6  13   1       41.67       39.35     12.73 o 
  -5  13   1       84.53       93.02     12.61 o 
  -4  13   1        0.13        5.62      3.81 o 
  -3  13   1        0.01        1.95      3.94 o 
  -2  13   1        6.55        7.51      3.79 o 
  -1  13   1       26.03       22.57      4.97 o 
   0  13   1       35.60       37.71      4.84 o 
   1  13   1       80.72       84.91      6.17 o 
   2  13   1       87.90       78.63      8.00 o 
   3  13   1        0.95       -0.79      4.01 o 
   4  13   1      127.36      128.32      8.66 o 
   5  13   1        4.07       21.14      9.70 o 
  -4  14   1       56.89       53.65      8.20 o 
  -3  14   1       53.68       64.76     10.28 o 
  -2  14   1        8.56       16.99      4.07 o 
  -1  14   1        9.57        4.47      4.51 o 
   0  14   1       14.43        8.19      4.61 o 
   1  14   1       60.92       74.95      6.11 o 
   2  14   1       19.48       16.70      5.37 o 
   3  14   1       48.49       64.40      8.61 o 
 -14   0   2       21.85       27.10     10.97 o 
 -13   0   2        0.57       -4.54      6.17 o 
 -12   0   2      142.79      167.70     18.76 o 
 -11   0   2      113.31      108.19     14.96 o 
 -10   0   2       12.08       20.38      7.24 o 
  -9   0   2     1388.38     1421.94     42.26 o 
  -8   0   2       36.78       39.37      7.79 o 
  -7   0   2      213.06      167.33     11.46 o 
  -6   0   2      308.22      338.95     10.51 o 
  -5   0   2     1177.95     1227.94     21.98 o 
  -4   0   2      558.95      518.98     11.23 o 
  -3   0   2     1585.13     1422.83     30.28 o 
  -2   0   2    13356.65    12925.39    165.08 o 
  -1   0   2      535.15      593.90      9.50 o 
   0   0   2       26.67       27.16      1.32 o 
   1   0   2     8651.33     8031.25    101.13 o 
   2   0   2     4835.41     4972.89     65.26 o 
   3   0   2     1299.14     1311.35     21.64 o 
   4   0   2     2878.12     2884.96     42.83 o 
   5   0   2      620.73      504.39     13.24 o 
   6   0   2      178.63      183.98     12.02 o 
   7   0   2      210.59      221.89     14.44 o 
   8   0   2      229.98      246.09     16.68 o 
   9   0   2      613.86      642.80     28.45 o 
  10   0   2     1027.94     1121.62     41.50 o 
  11   0   2       13.79       24.30      9.50 o 
  12   0   2      226.49      258.87     21.97 o 
 -14   1   2        2.17        2.71      5.67 o 
 -13   1   2        3.76       12.74      6.35 o 
 -12   1   2        6.92        8.96      5.36 o 
 -11   1   2      399.08      397.51     16.43 o 
 -10   1   2      185.43      202.34     22.54 o 
  -9   1   2      657.57      649.03     18.99 o 
  -8   1   2      162.32      165.25      9.38 o 
  -7   1   2        4.38        5.51      2.32 o 
  -6   1   2      286.50      372.98      8.99 o 
  -5   1   2       32.02       22.84      2.65 o 
  -4   1   2       61.45       49.51      3.13 o 
  -3   1   2     4426.45     4205.45     39.74 o 
  -2   1   2     2600.55     2497.00     19.80 o 
  -1   1   2      239.20      210.89      2.70 o 
   0   1   2     5926.77     5838.13     47.46 o 
   1   1   2     1332.69     1346.41     13.89 o 
   2   1   2      379.65      459.03      9.94 o 
   3   1   2      352.12      337.22      7.16 o 
   4   1   2       48.67       46.65      3.52 o 
   5   1   2      197.61      213.65      7.05 o 
   6   1   2      245.03      251.35     13.29 o 
   7   1   2        2.16        4.61      2.87 o 
   8   1   2       22.46       14.84      5.08 o 
   9   1   2      669.95      663.00     34.07 o 
  10   1   2      366.41      378.65     16.44 o 
  11   1   2       33.45       37.42      7.74 o 
  12   1   2       57.68       80.34     10.94 o 
 -14   2   2        3.35        5.62      5.81 o 
 -13   2   2       42.88       41.09      8.10 o 
 -12   2   2        0.97        3.75      4.82 o 
 -11   2   2       40.90       44.60      6.09 o 
 -10   2   2       61.12       61.41      7.66 o 
  -9   2   2     1123.64     1122.36     21.31 o 
  -8   2   2      135.21      140.54      7.41 o 
  -7   2   2      175.82      187.10      8.67 o 
  -6   2   2      872.22      990.68     16.43 o 
  -5   2   2        0.27        0.69      1.29 o 
  -4   2   2      333.70      323.75      4.85 o 
  -3   2   2      269.39      256.28      4.32 o 
  -2   2   2      280.83      269.73      3.13 o 
  -1   2   2      208.59      165.97      2.73 o 
   0   2   2     1594.36     1568.07     14.42 o 
   1   2   2    35255.79    33323.95    272.09 o 
   2   2   2     3564.01     3679.79     35.44 o 
   3   2   2       15.36       20.89      2.31 o 
   4   2   2      321.81      367.62      8.39 o 
   5   2   2      138.52      135.39      5.75 o 
   6   2   2        7.64        9.09      2.74 o 
   7   2   2       98.52      101.30     10.11 o 
   8   2   2       24.84       21.29      4.06 o 
   9   2   2        5.22       -0.83      2.91 o 
  10   2   2       62.09       48.76      7.65 o 
  11   2   2      157.17      170.36     13.98 o 
  12   2   2       56.13       55.34     24.78 o 
 -14   3   2        0.83        2.20      8.58 o 
 -13   3   2       16.72       13.77      6.20 o 
 -12   3   2       13.96       11.05      4.42 o 
 -11   3   2        8.89        9.02      3.99 o 
 -10   3   2      123.10      126.03     10.70 o 
  -9   3   2        7.56        7.84      3.29 o 
  -8   3   2     1085.31     1083.94     19.83 o 
  -7   3   2     2270.48     2292.44     31.68 o 
  -6   3   2      198.23      193.97      8.70 o 
  -5   3   2      587.19      623.46     10.09 o 
  -4   3   2      775.35      795.13      8.79 o 
  -3   3   2        2.32        4.11      1.06 o 
  -2   3   2       63.97       68.15      1.91 o 
  -1   3   2       47.81       46.52      2.29 o 
   0   3   2       23.38       10.15      1.05 o 
   1   3   2        9.51       16.32      1.78 o 
   2   3   2     3008.30     3159.35     28.17 o 
   3   3   2     2198.59     2423.78     29.53 o 
   4   3   2        2.25        3.46      1.59 o 
   5   3   2       64.11       54.26      4.34 o 
   6   3   2       11.67        7.67      2.66 o 
   7   3   2       30.08       32.73      4.37 o 
   8   3   2        1.60        2.80      2.96 o 
   9   3   2        2.03        0.49      3.13 o 
  10   3   2       60.27       55.05      7.98 o 
  11   3   2       46.98       51.42      9.30 o 
  12   3   2       27.45       11.44      9.74 o 
 -13   4   2        8.82       -0.58      7.94 o 
 -12   4   2       12.74       13.04      6.97 o 
 -11   4   2       33.02       26.44      5.22 o 
 -10   4   2       42.03       38.67      5.86 o 
  -9   4   2      171.52      169.60      8.48 o 
  -8   4   2       61.96       56.51      5.18 o 
  -7   4   2      475.52      452.18     12.42 o 
  -6   4   2       12.85       18.48      2.37 o 
  -5   4   2        3.70        0.69      1.21 o 
  -4   4   2       27.44       37.34      2.23 o 
  -3   4   2        4.32        9.62      1.33 o 
  -2   4   2     3457.36     3487.52     24.59 o 
  -1   4   2      667.82      619.76      7.15 o 
   0   4   2      729.75      683.36      7.78 o 
   1   4   2       50.47       42.26      2.49 o 
   2   4   2       95.53       90.48      3.28 o 
   3   4   2       45.19       52.87      2.73 o 
   4   4   2        2.90        1.76      1.68 o 
   5   4   2      326.21      361.26      8.20 o 
   6   4   2       18.34       26.16      3.30 o 
   7   4   2       34.76       43.91      4.28 o 
   8   4   2       14.48        9.82      3.31 o 
   9   4   2        0.94       -0.46      3.77 o 
  10   4   2        6.82        5.60      4.50 o 
  11   4   2      129.20      115.01     11.27 o 
  12   4   2        2.76       -4.64      5.89 o 
 -13   5   2       64.18       49.37      8.04 o 
 -12   5   2       33.11       18.23      5.85 o 
 -11   5   2      156.98      163.90     11.16 o 
 -10   5   2       63.96       71.94      7.36 o 
  -9   5   2       12.80        9.13      3.64 o 
  -8   5   2       10.87        4.09      2.64 o 
  -7   5   2       76.86       65.74      4.66 o 
  -6   5   2        0.89        1.86      2.31 o 
  -5   5   2      530.58      514.89      7.57 o 
  -4   5   2      376.83      405.99      6.89 o 
  -3   5   2     1717.17     1767.98     15.36 o 
  -2   5   2     1644.26     1695.97     13.56 o 
  -1   5   2     1426.44     1488.16     12.90 o 
   0   5   2      227.36      262.93      3.94 o 
   1   5   2      139.26      139.56      3.38 o 
   2   5   2       44.71       43.48      2.56 o 
   3   5   2        8.61        3.46      1.39 o 
   4   5   2        0.09       -0.29      2.05 o 
   5   5   2       55.02       54.69      9.28 o 
   6   5   2        0.00       -0.56      2.88 o 
   7   5   2       13.72       12.69      3.94 o 
   8   5   2      359.13      343.40     12.30 o 
   9   5   2       19.79       20.58      5.14 o 
  10   5   2        3.07        6.04      6.03 o 
  11   5   2      118.87      139.34     11.10 o 
  12   5   2        4.69        2.03      6.22 o 
 -13   6   2       89.97       77.95     16.58 o 
 -12   6   2       90.44      146.01     13.98 o 
 -11   6   2      120.99      118.63     10.05 o 
 -10   6   2      103.24      117.59      9.31 o 
  -9   6   2        3.14        0.55      3.47 o 
  -8   6   2       43.06       31.27      4.94 o 
  -7   6   2        6.21        3.35      2.83 o 
  -6   6   2       34.41       35.82      3.21 o 
  -5   6   2       16.63       16.80      2.20 o 
  -4   6   2       74.97       61.97      2.97 o 
  -3   6   2      640.30      628.33      7.62 o 
  -2   6   2       67.52       89.78      2.69 o 
  -1   6   2      216.11      219.11      3.68 o 
   0   6   2      308.83      320.91      5.06 o 
   1   6   2       27.39       30.89      2.13 o 
   2   6   2       22.57       39.96      2.71 o 
   3   6   2      409.60      403.91      6.99 o 
   4   6   2        4.78        4.89      2.49 o 
   5   6   2       40.53       28.32      4.35 o 
   6   6   2        8.90        8.82      3.32 o 
   7   6   2        8.04        3.07      4.90 o 
   8   6   2      188.66      207.72     12.74 o 
   9   6   2        8.37       17.01      5.04 o 
  10   6   2       20.96       37.22     10.81 o 
  11   6   2       16.82       11.73      6.94 o 
 -12   7   2       20.17       13.99      5.76 o 
 -11   7   2      168.26      179.85     13.09 o 
 -10   7   2       35.60       35.97      6.21 o 
  -9   7   2       41.49       38.68      6.01 o 
  -8   7   2       70.12       61.01      6.54 o 
  -7   7   2       28.48       34.60      4.51 o 
  -6   7   2      252.56      225.82      6.52 o 
  -5   7   2      123.63      134.76      5.58 o 
  -4   7   2      112.74      120.78      4.64 o 
  -3   7   2        3.04        3.39      1.72 o 
  -2   7   2       42.82       44.20      2.60 o 
  -1   7   2      202.55      236.85      6.67 o 
   0   7   2      143.07      139.61      3.85 o 
   1   7   2      521.22      489.50      7.09 o 
   2   7   2        3.36        1.29      1.80 o 
   3   7   2      162.96      133.43      4.76 o 
   4   7   2        2.89        0.50      2.14 o 
   5   7   2       38.87       27.99      3.75 o 
   6   7   2      165.92      136.82      8.84 o 
   7   7   2        0.20        4.96      3.46 o 
   8   7   2        0.08       -0.71      3.52 o 
   9   7   2        0.85        4.24      3.95 o 
  10   7   2        1.30        5.52      4.77 o 
  11   7   2        4.58        3.37      4.35 o 
 -12   8   2      138.10      140.46     20.47 o 
 -11   8   2       22.70       20.25      5.98 o 
 -10   8   2        3.65       -1.35      3.92 o 
  -9   8   2      162.76      183.82     11.45 o 
  -8   8   2       30.27       26.24      4.29 o 
  -7   8   2       49.05       62.05      6.09 o 
  -6   8   2       23.12       26.38      3.84 o 
  -5   8   2       94.77      101.75      5.25 o 
  -4   8   2       34.87       35.18      3.51 o 
  -3   8   2      106.31      107.12      5.24 o 
  -2   8   2       84.95       86.63      4.08 o 
  -1   8   2       11.71        7.31      2.31 o 
   0   8   2      109.91      121.60      5.51 o 
   1   8   2       82.35       77.92      3.60 o 
   2   8   2       59.92       66.15      4.19 o 
   3   8   2      533.09      465.30      8.32 o 
   4   8   2        0.03       -0.19      2.06 o 
   5   8   2        3.53        5.40      2.69 o 
   6   8   2       59.20       56.20      5.35 o 
   7   8   2        0.18       -0.61      2.98 o 
   8   8   2       27.82       34.43      5.09 o 
   9   8   2        0.43        1.73      3.59 o 
  10   8   2       59.53       53.69      6.47 o 
 -11   9   2       22.01       31.69     11.26 o 
 -10   9   2      287.95      298.23     16.58 o 
  -9   9   2       79.96       68.89      7.63 o 
  -8   9   2       48.48       33.62      5.05 o 
  -7   9   2      181.17      194.31      8.89 o 
  -6   9   2      181.31      171.60      7.08 o 
  -5   9   2       19.56       20.31      4.01 o 
  -4   9   2        3.21        5.45      3.35 o 
  -3   9   2        9.14        6.83      2.68 o 
  -2   9   2      102.66      100.19      4.54 o 
  -1   9   2      118.40      117.82      4.96 o 
   0   9   2       37.26       41.84      3.16 o 
   1   9   2      322.12      320.68      9.62 o 
   2   9   2        2.75        1.45      2.43 o 
   3   9   2        0.04        1.14      2.11 o 
   4   9   2      111.72      110.03      5.05 o 
   5   9   2      156.94      151.28      7.09 o 
   6   9   2        2.15        6.46      4.30 o 
   7   9   2       13.39        8.83      3.69 o 
   8   9   2        7.04        4.03      3.61 o 
   9   9   2        5.20        4.59      4.09 o 
  10   9   2        0.65        3.65      8.06 o 
 -10  10   2        6.19        9.12      5.13 o 
  -9  10   2       64.33       50.97      6.21 o 
  -8  10   2        6.89       21.24      7.34 o 
  -7  10   2        8.82       14.64      4.87 o 
  -6  10   2        9.40       14.18      4.03 o 
  -5  10   2        3.21        1.64      3.17 o 
  -4  10   2        9.74        7.81      3.30 o 
  -3  10   2       32.27       27.16      3.66 o 
  -2  10   2      686.73      698.35     11.65 o 
  -1  10   2     1298.84     1331.64     18.94 o 
   0  10   2       98.55      102.33      5.61 o 
   1  10   2       27.02       29.45      3.66 o 
   2  10   2        6.03        2.78      2.77 o 
   3  10   2       56.44       47.52      5.02 o 
   4  10   2        2.36       -1.71      2.69 o 
   5  10   2      103.93      100.51      6.13 o 
   6  10   2       21.56       15.70      3.84 o 
   7  10   2       49.78       56.38      6.05 o 
   8  10   2      222.58      207.15     10.43 o 
   9  10   2       22.74       18.81      5.95 o 
  -9  11   2        0.93        8.42      6.70 o 
  -8  11   2       10.13       10.55      4.84 o 
  -7  11   2       75.12       72.50     11.78 o 
  -6  11   2       24.77       20.05      4.53 o 
  -5  11   2        0.76        3.86      3.83 o 
  -4  11   2      410.83      391.83     11.25 o 
  -3  11   2       87.94       83.04      5.53 o 
  -2  11   2       42.93       41.15      5.01 o 
  -1  11   2      757.40      772.76     11.76 o 
   0  11   2       40.67       47.03      4.53 o 
   1  11   2      280.34      290.27      8.39 o 
   2  11   2       24.13       31.58      5.31 o 
   3  11   2        0.06       -2.53      2.95 o 
   4  11   2        9.88        8.93      4.44 o 
   5  11   2       10.29        5.47      6.31 o 
   6  11   2       63.04       68.02      7.93 o 
   7  11   2      301.25      330.36     22.77 o 
   8  11   2      108.32      121.75     17.81 o 
  -8  12   2       23.66       31.43     12.72 o 
  -7  12   2        4.55       12.50      5.46 o 
  -6  12   2       70.71       72.93      6.68 o 
  -5  12   2        2.72        1.70      3.72 o 
  -4  12   2       20.45       16.85      4.66 o 
  -3  12   2       49.12       43.17      4.82 o 
  -2  12   2       33.70       26.47      4.23 o 
  -1  12   2      178.26      185.44      7.95 o 
   0  12   2        0.35        0.64      2.96 o 
   1  12   2        9.76        3.33      3.02 o 
   2  12   2        6.61        8.17      3.64 o 
   3  12   2      111.94      129.75      8.06 o 
   4  12   2       19.49       16.45      4.65 o 
   5  12   2       26.02       35.71      6.52 o 
   6  12   2       48.25       73.41      8.57 o 
   7  12   2      149.67      219.99     19.98 o 
  -6  13   2        9.26       10.60     13.14 o 
  -5  13   2        8.36        8.98      4.33 o 
  -4  13   2       32.49       17.14      5.26 o 
  -3  13   2        4.62        8.61      3.49 o 
  -2  13   2        1.08        2.65      3.38 o 
  -1  13   2       28.15       23.48      5.28 o 
   0  13   2        0.60        4.29      3.58 o 
   1  13   2       66.77       66.07      5.59 o 
   2  13   2        7.48       11.41      3.76 o 
   3  13   2      105.78      113.82     10.09 o 
   4  13   2      134.45      126.81     10.63 o 
   5  13   2       18.32       15.86      7.29 o 
  -4  14   2        3.71        6.08      5.96 o 
  -3  14   2        0.10        4.79      5.01 o 
  -2  14   2        4.49        4.71      4.26 o 
  -1  14   2       48.39       41.36      6.31 o 
   0  14   2        4.76        9.79      4.58 o 
   1  14   2        8.03        6.11      3.55 o 
   2  14   2        3.16        7.52      5.42 o 
   3  14   2      157.88      107.11     28.90 o 
 -14   1   3       10.01        3.61      5.66 o 
 -13   1   3       98.73       88.13     10.32 o 
 -12   1   3        6.60        5.08     12.00 o 
 -11   1   3        0.02       -1.64      8.24 o 
 -10   1   3        7.34        3.95      3.82 o 
  -9   1   3      104.14      104.74      7.14 o 
  -8   1   3       11.39       17.15      5.43 o 
  -7   1   3     1473.66     1560.10     56.68 o 
  -6   1   3     1047.83     1049.03     16.83 o 
  -5   1   3      645.65      646.18      9.52 o 
  -4   1   3        8.14       14.32      1.55 o 
  -3   1   3      831.88      796.79      7.94 o 
  -2   1   3     2136.05     2083.23     14.94 o 
  -1   1   3      218.80      199.84      2.43 o 
   0   1   3      799.93      727.99      8.03 o 
   1   1   3     1645.33     1620.60     15.01 o 
   2   1   3     2837.33     2858.31     33.03 o 
   3   1   3      909.02      928.06     14.30 o 
   4   1   3     1208.46     1296.20     19.37 o 
   5   1   3      263.45      271.19      8.10 o 
   6   1   3       54.84       51.33      4.91 o 
   7   1   3       90.07       87.30      7.39 o 
   8   1   3        3.87        3.20      3.76 o 
   9   1   3      304.04      345.40     15.15 o 
  10   1   3       13.62       15.51      5.86 o 
  11   1   3       16.87       12.60      6.15 o 
  12   1   3        9.59        9.94      6.51 o 
 -14   2   3        7.21       10.03      7.54 o 
 -13   2   3       57.93       56.62     12.00 o 
 -12   2   3        4.82        4.12      4.82 o 
 -11   2   3        0.11       -2.78      2.78 o 
 -10   2   3       15.43       18.53      4.70 o 
  -9   2   3      326.10      316.19     10.37 o 
  -8   2   3       19.71       28.88      4.71 o 
  -7   2   3     1798.03     1852.81     26.72 o 
  -6   2   3        2.34        2.50      1.67 o 
  -5   2   3      680.68      681.76     10.06 o 
  -4   2   3       15.62       24.08      1.86 o 
  -3   2   3       79.95       72.48      2.11 o 
  -2   2   3      595.04      597.22      5.64 o 
  -1   2   3       10.94       12.44      1.13 o 
   0   2   3    33644.17    32009.55    240.07 o 
   1   2   3     4166.23     4063.87     31.13 o 
   2   2   3       31.39       49.71      2.15 o 
   3   2   3        0.40        0.55      1.61 o 
   4   2   3        4.35        3.88      1.88 o 
   5   2   3       58.57       63.09      4.81 o 
   6   2   3       39.31       47.20      4.66 o 
   7   2   3      100.38      106.14      7.15 o 
   8   2   3       14.31       17.32      3.94 o 
   9   2   3       43.52       47.54      6.03 o 
  10   2   3      245.44      258.95     14.06 o 
  11   2   3       23.79       29.64      7.55 o 
  12   2   3       22.31       14.95      7.06 o 
 -14   3   3       14.00        7.58      5.95 o 
 -13   3   3        1.55        4.02      5.09 o 
 -12   3   3        0.34       -1.36      3.78 o 
 -11   3   3        4.61        4.83      4.23 o 
 -10   3   3        1.83        1.64      2.83 o 
  -9   3   3      672.80      653.19     22.43 o 
  -8   3   3     1453.02     1421.93     23.40 o 
  -7   3   3      250.70      232.07      6.62 o 
  -6   3   3       28.02       27.67      2.82 o 
  -5   3   3       16.89       23.00      3.96 o 
  -4   3   3     1470.09     1520.37     15.03 o 
  -3   3   3      211.08      238.64      3.48 o 
  -2   3   3        4.85        3.54      1.15 o 
  -1   3   3       84.69      101.49      2.52 o 
   0   3   3      281.08      327.64      5.29 o 
   1   3   3       18.44       14.99      1.50 o 
   2   3   3      690.55      753.00      8.02 o 
   3   3   3     1620.41     1681.44     19.61 o 
   4   3   3      102.97      124.39      4.59 o 
   5   3   3       53.17       49.04      4.40 o 
   6   3   3       23.12       19.65      3.48 o 
   7   3   3        0.30       -2.74      2.74 o 
   8   3   3        2.63       -0.02      4.22 o 
   9   3   3      224.69      225.53     26.69 o 
  10   3   3       12.76       11.12      5.54 o 
  11   3   3      180.22      140.00     19.55 o 
  12   3   3      174.41      171.79     23.06 o 
 -14   4   3       10.52       -6.34      6.79 o 
 -13   4   3       18.27        9.00      8.42 o 
 -12   4   3      140.10      148.87     10.32 o 
 -11   4   3      369.31      347.27     12.53 o 
 -10   4   3       66.10       64.54      8.44 o 
  -9   4   3      147.56      157.09      9.40 o 
  -8   4   3      467.85      438.54     11.57 o 
  -7   4   3      545.22      570.88      9.96 o 
  -6   4   3      512.49      487.96      8.48 o 
  -5   4   3      436.84      408.11      5.82 o 
  -4   4   3       13.09        5.83      1.28 o 
  -3   4   3      526.49      544.31      5.91 o 
  -2   4   3     1006.76     1075.94      9.97 o 
  -1   4   3      686.76      748.76      7.68 o 
   0   4   3      700.77      708.10      7.48 o 
   1   4   3      132.33      110.99      3.61 o 
   2   4   3      133.53      175.93      4.79 o 
   3   4   3      724.81      779.37      9.05 o 
   4   4   3      107.32      104.47      4.66 o 
   5   4   3        2.10        0.61      2.70 o 
   6   4   3       96.74      117.37      5.88 o 
   7   4   3      129.56      138.58      7.18 o 
   8   4   3        4.49        1.46      3.66 o 
   9   4   3       21.84       10.46      4.49 o 
  10   4   3       20.31       18.90      5.56 o 
  11   4   3        8.97        2.92      4.97 o 
 -13   5   3        1.03       -1.83      5.64 o 
 -12   5   3       18.95       14.20      5.49 o 
 -11   5   3       63.48       70.20      9.47 o 
 -10   5   3        3.62        0.86      3.66 o 
  -9   5   3      106.29      113.22      6.80 o 
  -8   5   3       57.89       58.65      4.85 o 
  -7   5   3       14.65       10.83      2.59 o 
  -6   5   3      103.51      118.55      4.22 o 
  -5   5   3      479.58      462.35      7.49 o 
  -4   5   3      204.16      213.14      4.28 o 
  -3   5   3     2116.63     2158.53     16.81 o 
  -2   5   3        0.04       -0.21      0.91 o 
  -1   5   3      156.41      176.35      3.77 o 
   0   5   3      267.72      250.79      4.60 o 
   1   5   3       25.03       30.20      2.27 o 
   2   5   3      163.99      146.82      4.06 o 
   3   5   3        2.45        1.95      1.25 o 
   4   5   3       69.62       76.65      8.98 o 
   5   5   3        4.40        7.95      3.16 o 
   6   5   3       54.65       45.87      5.50 o 
   7   5   3       18.72       12.24      4.08 o 
   8   5   3       14.09        7.30      3.89 o 
   9   5   3        0.18        0.04      3.93 o 
  10   5   3       63.93       62.23     13.51 o 
  11   5   3       27.24       20.80      5.23 o 
 -13   6   3        5.76       16.71      7.43 o 
 -12   6   3        0.46        3.41      4.85 o 
 -11   6   3        5.86        4.24      4.44 o 
 -10   6   3       81.40       81.54      7.95 o 
  -9   6   3        1.86       -2.51      3.04 o 
  -8   6   3       61.33       64.19      6.20 o 
  -7   6   3      113.18      106.09      6.20 o 
  -6   6   3      102.18      108.15      4.33 o 
  -5   6   3       17.50       15.11      2.15 o 
  -4   6   3      212.41      205.19      4.47 o 
  -3   6   3      154.20      158.58      3.64 o 
  -2   6   3        2.15        5.16      1.26 o 
  -1   6   3      334.26      354.51      5.56 o 
   0   6   3        0.14        1.71      1.89 o 
   1   6   3        5.82        2.54      1.31 o 
   2   6   3       78.04       80.37      4.49 o 
   3   6   3        5.14        0.97      1.65 o 
   4   6   3       80.89       88.57      5.00 o 
   5   6   3      478.63      410.23     10.24 o 
   6   6   3       98.22       77.47      6.69 o 
   7   6   3      247.49      235.86     10.28 o 
   8   6   3       65.15       46.94      9.54 o 
   9   6   3        0.80        0.35      4.29 o 
  10   6   3       26.06       18.56      5.03 o 
  11   6   3        3.02        5.14      4.49 o 
 -12   7   3       19.19        8.91      5.16 o 
 -11   7   3        0.66       -4.16      4.16 o 
 -10   7   3        9.48       11.95      4.89 o 
  -9   7   3      209.65      229.78     10.97 o 
  -8   7   3        4.83        2.62      3.03 o 
  -7   7   3        3.97       -0.57      2.23 o 
  -6   7   3       55.11       58.76      4.23 o 
  -5   7   3       62.52       58.81      4.12 o 
  -4   7   3       88.52      105.81      4.33 o 
  -3   7   3      217.79      227.96      4.31 o 
  -2   7   3      226.05      239.59      5.36 o 
  -1   7   3     1416.28     1461.68     14.21 o 
   0   7   3     1012.70     1014.86     12.16 o 
   1   7   3      293.11      298.76      5.67 o 
   2   7   3      928.97      928.44     15.46 o 
   3   7   3        3.64        6.91      2.21 o 
   4   7   3       86.88       89.06      5.16 o 
   5   7   3       34.53       20.83      4.53 o 
   6   7   3       16.18        3.59      2.85 o 
   7   7   3        2.46       -1.22      2.96 o 
   8   7   3      123.65      106.93      7.56 o 
   9   7   3       18.79       14.28      4.39 o 
  10   7   3       45.98       48.58      6.67 o 
 -12   8   3        4.69        3.21      8.41 o 
 -11   8   3      221.63      224.66     13.64 o 
 -10   8   3       39.33       23.02      7.29 o 
  -9   8   3      112.46      118.27      9.27 o 
  -8   8   3      276.55      272.44      9.50 o 
  -7   8   3      208.99      210.54      9.72 o 
  -6   8   3       15.43       11.34      2.76 o 
  -5   8   3        3.29        4.14      2.54 o 
  -4   8   3        4.72        2.75      1.99 o 
  -3   8   3      234.76      242.17      5.80 o 
  -2   8   3       81.91       81.76      4.08 o 
  -1   8   3      184.07      195.22      5.46 o 
   0   8   3      492.18      496.18      8.40 o 
   1   8   3        7.44        5.14      2.09 o 
   2   8   3      150.15      154.08      5.14 o 
   3   8   3      125.29      121.10      4.98 o 
   4   8   3       48.33       45.79      4.17 o 
   5   8   3        0.55       -1.13      3.15 o 
   6   8   3       11.09        9.23      3.78 o 
   7   8   3        0.13        2.81      2.99 o 
   8   8   3        9.41        6.78      3.91 o 
   9   8   3       89.64       86.67      7.48 o 
  10   8   3       27.32       31.06      5.80 o 
 -11   9   3       38.88       16.31      7.53 o 
 -10   9   3      635.40      688.99     20.05 o 
  -9   9   3      413.13      456.01     13.05 o 
  -8   9   3       45.90       41.66      5.22 o 
  -7   9   3        1.98        0.98      2.46 o 
  -6   9   3      100.60       95.73      5.56 o 
  -5   9   3        0.73       -2.22      2.22 o 
  -4   9   3        3.33        0.79      2.41 o 
  -3   9   3       69.27       72.19      3.83 o 
  -2   9   3      584.04      577.38      9.48 o 
  -1   9   3        0.13       -0.05      2.11 o 
   0   9   3      744.08      758.71     12.55 o 
   1   9   3      146.45      133.71      8.24 o 
   2   9   3      228.88      224.13      6.17 o 
   3   9   3       45.15       45.31      4.11 o 
   4   9   3        1.04       -0.61      2.45 o 
   5   9   3        0.76        0.93      3.28 o 
   6   9   3        3.32        0.55      3.11 o 
   7   9   3       56.65       55.56      5.90 o 
   8   9   3       38.85       46.44      7.49 o 
   9   9   3        2.53        0.93      3.99 o 
 -10  10   3       51.45       58.13      7.89 o 
  -9  10   3       19.47       23.58      6.03 o 
  -8  10   3        3.69       11.67      5.19 o 
  -7  10   3       36.19       38.82      5.04 o 
  -6  10   3        0.85        1.43      3.55 o 
  -5  10   3        0.59        2.09      3.49 o 
  -4  10   3        5.63        5.76      3.68 o 
  -3  10   3       63.14       61.82      4.81 o 
  -2  10   3      498.73      492.67      9.02 o 
  -1  10   3      740.50      749.96     11.15 o 
   0  10   3        9.01       10.92      3.43 o 
   1  10   3       17.84       11.14      5.52 o 
   2  10   3       47.99       42.95      5.15 o 
   3  10   3       27.89       24.39      4.21 o 
   4  10   3       55.14       54.79      5.64 o 
   5  10   3       33.71       31.07      5.22 o 
   6  10   3      121.05      117.76      7.90 o 
   7  10   3       73.65       73.10      6.91 o 
   8  10   3      175.68      194.34     13.98 o 
  -9  11   3        0.13        6.07      5.25 o 
  -8  11   3       28.01       36.24      6.74 o 
  -7  11   3        0.44        1.73      4.26 o 
  -6  11   3        0.09        1.08      3.83 o 
  -5  11   3       13.37        5.88      3.42 o 
  -4  11   3      222.57      215.17      7.92 o 
  -3  11   3      100.30       99.47      6.00 o 
  -2  11   3       45.21       41.15      3.72 o 
  -1  11   3        2.12        1.37      2.90 o 
   0  11   3      113.59      102.50      5.88 o 
   1  11   3       10.67       10.03      3.45 o 
   2  11   3       16.75       13.58      4.25 o 
   3  11   3        7.67        1.46      3.48 o 
   4  11   3        4.73        3.91      5.27 o 
   5  11   3       40.98       45.45     11.35 o 
   6  11   3        0.11        5.14      4.75 o 
   7  11   3        5.39        5.85      5.61 o 
  -8  12   3       73.75       89.74     16.37 o 
  -7  12   3       96.62       84.76      8.87 o 
  -6  12   3       17.85       18.95      4.87 o 
  -5  12   3       38.62       38.62      5.49 o 
  -4  12   3        8.41       16.73      4.45 o 
  -3  12   3       42.03       40.61      4.75 o 
  -2  12   3       37.67       32.24      4.39 o 
  -1  12   3        1.08        1.47      3.13 o 
   0  12   3       47.85       44.86      4.74 o 
   1  12   3        3.04        9.73      4.66 o 
   2  12   3       84.26       98.30      7.10 o 
   3  12   3       16.10       11.75      4.26 o 
   4  12   3        0.68        4.82      4.70 o 
   5  12   3       12.73        9.74      6.96 o 
   6  12   3        4.42        5.71      5.31 o 
  -7  13   3        0.61       11.31      8.79 o 
  -6  13   3        0.26        4.22      4.22 o 
  -5  13   3       63.73       72.33      6.97 o 
  -4  13   3        0.00        3.46      3.54 o 
  -3  13   3        2.14       -3.37      3.37 o 
  -2  13   3       47.32       43.43      5.94 o 
  -1  13   3       17.96       14.91      4.07 o 
   0  13   3        7.56       11.72      3.60 o 
   1  13   3       17.60       13.29      4.29 o 
   2  13   3      124.05      137.04      8.57 o 
   3  13   3       11.94       15.76      4.74 o 
   4  13   3        0.02       12.11      7.59 o 
   5  13   3        0.16       -7.54     10.87 o 
  -4  14   3        8.86       21.40      8.83 o 
  -3  14   3        1.31        4.11      4.95 o 
  -2  14   3       14.63       11.89      4.77 o 
  -1  14   3        0.00        1.20      4.52 o 
   0  14   3        0.29       12.99      4.27 o 
   1  14   3       18.70       15.95      5.14 o 
   2  14   3      245.74      258.45     13.18 o 
 -14   0   4       79.59       89.62     16.11 o 
 -13   0   4        4.45        1.75      6.92 o 
 -12   0   4       47.40       41.40     10.40 o 
 -11   0   4      234.57      200.49     16.38 o 
 -10   0   4      397.74      400.21     21.14 o 
  -9   0   4      229.73      233.31     14.89 o 
  -8   0   4      654.41      668.62     24.59 o 
  -7   0   4       11.54        3.85      3.96 o 
  -6   0   4      585.76      632.72     11.44 o 
  -5   0   4    10499.13    11534.21    123.29 o 
  -4   0   4     1083.95     1126.22     15.71 o 
  -3   0   4      801.64      759.63     11.38 o 
  -2   0   4        0.96       -0.65      1.49 o 
  -1   0   4    10459.84    10081.24    190.62 o 
   0   0   4        2.48        3.11      2.07 o 
   1   0   4       71.99       63.26      2.80 o 
   2   0   4       37.80       28.98      2.50 o 
   3   0   4      205.87      244.69      8.63 o 
   4   0   4        8.50       13.85      3.31 o 
   5   0   4      225.91      271.07     14.83 o 
   6   0   4       37.31       37.97      7.85 o 
   7   0   4      101.79       90.46     12.39 o 
   8   0   4        3.37        3.47      5.69 o 
   9   0   4        1.23       12.03      6.64 o 
  10   0   4        4.90        1.79      7.07 o 
  11   0   4       30.69       45.15      9.62 o 
 -14   1   4       64.55       61.45      9.76 o 
 -13   1   4       44.41       50.45      8.37 o 
 -12   1   4       41.07       43.22      7.58 o 
 -11   1   4       99.94       98.91      9.64 o 
 -10   1   4      408.79      401.23     20.13 o 
  -9   1   4       57.19       64.26      5.81 o 
  -8   1   4      854.59      864.65     23.24 o 
  -7   1   4       35.60       36.70      3.24 o 
  -6   1   4      881.14     1048.08     16.67 o 
  -5   1   4      530.84      620.56      7.35 o 
  -4   1   4       40.66       47.16      2.02 o 
  -3   1   4       19.11       20.97      1.50 o 
  -2   1   4     2956.69     2816.57     19.65 o 
  -1   1   4      750.10      655.87      5.75 o 
   0   1   4      168.16      128.35      2.53 o 
   1   1   4     2448.61     2404.78     21.68 o 
   2   1   4       78.49       68.61      2.77 o 
   3   1   4      946.42     1020.88     12.19 o 
   4   1   4     3663.62     3780.50     45.53 o 
   5   1   4       35.05       33.78      3.96 o 
   6   1   4       15.62       14.73      3.43 o 
   7   1   4       50.05       62.66     10.02 o 
   8   1   4      118.72      125.98     10.59 o 
   9   1   4      113.41      126.28     11.37 o 
  10   1   4       30.54       23.76      7.54 o 
  11   1   4       40.62       40.58      5.91 o 
 -14   2   4       23.64       19.35      6.58 o 
 -13   2   4       57.32       56.56      8.85 o 
 -12   2   4       10.14        6.78      7.99 o 
 -11   2   4       33.31       46.93      5.82 o 
 -10   2   4       69.78       56.66      6.42 o 
  -9   2   4       14.63       22.86      3.99 o 
  -8   2   4      154.91      149.92      8.19 o 
  -7   2   4        0.21        0.32      1.92 o 
  -6   2   4       38.79       45.95      3.24 o 
  -5   2   4      258.52      307.32      5.10 o 
  -4   2   4       10.76       15.27      1.60 o 
  -3   2   4       26.18       37.92      1.75 o 
  -2   2   4      204.17      181.12      2.97 o 
  -1   2   4     1834.40     1800.10     15.03 o 
   0   2   4       44.42       64.76      1.89 o 
   1   2   4       36.36       26.04      1.58 o 
   2   2   4       24.23       33.65      1.99 o 
   3   2   4      708.15      739.05      9.85 o 
   4   2   4      243.98      295.55      8.20 o 
   5   2   4      122.76      120.19      6.43 o 
   6   2   4       26.12       17.93      3.62 o 
   7   2   4       65.19       75.24      6.45 o 
   8   2   4       26.66       36.85      5.98 o 
   9   2   4       12.40       15.78      5.60 o 
  10   2   4       83.92       87.98     10.40 o 
  11   2   4      249.11      254.24     11.24 o 
 -14   3   4        8.64        2.39      7.86 o 
 -13   3   4       50.82       54.36      8.42 o 
 -12   3   4       42.13       28.61      5.37 o 
 -11   3   4       32.31       39.53      5.52 o 
 -10   3   4      148.28      149.61      8.94 o 
  -9   3   4      316.43      303.06     10.20 o 
  -8   3   4        2.28        2.31      2.44 o 
  -7   3   4      100.39      102.60      6.02 o 
  -6   3   4       76.32       92.89      3.02 o 
  -5   3   4       54.48       47.84      2.41 o 
  -4   3   4      836.38      825.72      7.40 o 
  -3   3   4       32.27       28.95      1.84 o 
  -2   3   4     1051.62     1015.33      9.34 o 
  -1   3   4     1331.38     1360.08     10.67 o 
   0   3   4      156.89      158.36      3.62 o 
   1   3   4       73.81       69.67      2.62 o 
   2   3   4     1846.31     1903.37     17.02 o 
   3   3   4      564.23      618.64      8.70 o 
   4   3   4      207.22      204.51      5.19 o 
   5   3   4      316.76      316.76      9.28 o 
   6   3   4        0.41       -1.99      2.31 o 
   7   3   4        3.08        5.94      3.58 o 
   8   3   4       40.04       50.46      5.88 o 
   9   3   4        3.19        1.30      5.18 o 
  10   3   4      113.67       93.14     15.56 o 
  11   3   4      130.55      120.94     12.86 o 
 -14   4   4       19.37       19.37     10.39 o 
 -13   4   4       17.06       13.49      5.78 o 
 -12   4   4      346.69      315.16     21.18 o 
 -11   4   4        0.24        0.75      3.34 o 
 -10   4   4        0.11        4.24      3.21 o 
  -9   4   4      405.81      399.28     11.69 o 
  -8   4   4      532.46      532.85     11.40 o 
  -7   4   4       55.54       64.24      4.72 o 
  -6   4   4       88.71       77.39      3.18 o 
  -5   4   4       57.11       50.96      2.74 o 
  -4   4   4      912.02      967.71      9.03 o 
  -3   4   4       17.52       18.02      1.54 o 
  -2   4   4     2416.32     2606.53     20.64 o 
  -1   4   4       16.23       14.20      1.48 o 
   0   4   4        7.89        4.56      1.32 o 
   1   4   4      821.13      840.26      8.43 o 
   2   4   4     8991.03     9087.19     68.69 o 
   3   4   4      807.11      876.83      9.48 o 
   4   4   4       76.82       76.67      4.71 o 
   5   4   4       41.37       54.21      3.59 o 
   6   4   4       62.34       64.00      4.12 o 
   7   4   4       24.77       19.96      4.35 o 
   8   4   4       76.94       73.38      7.13 o 
   9   4   4       12.62        7.12      4.54 o 
  10   4   4        4.10        1.73      5.13 o 
  11   4   4      181.05      190.94     14.61 o 
 -14   5   4        4.90        9.20      9.54 o 
 -13   5   4       68.50       65.15      8.69 o 
 -12   5   4      159.12      146.86     14.36 o 
 -11   5   4        4.85        3.62      4.14 o 
 -10   5   4      183.44      178.47      8.41 o 
  -9   5   4       32.84       39.27      4.32 o 
  -8   5   4       63.46       67.98      4.79 o 
  -7   5   4      894.67      901.08     11.25 o 
  -6   5   4      628.47      593.24      8.79 o 
  -5   5   4      730.09      707.24      9.35 o 
  -4   5   4       86.20       92.77      2.86 o 
  -3   5   4     2310.10     2460.59     18.96 o 
  -2   5   4      161.32      129.16      3.27 o 
  -1   5   4       93.58       93.00      2.94 o 
   0   5   4       28.71       22.03      1.82 o 
   1   5   4        0.25        2.34      1.46 o 
   2   5   4      345.74      308.83      6.79 o 
   3   5   4       54.19       46.65      3.55 o 
   4   5   4      164.52      162.98     10.32 o 
   5   5   4       14.78       13.59      3.24 o 
   6   5   4      255.61      234.67      8.33 o 
   7   5   4      386.30      355.98     10.52 o 
   8   5   4        0.29       -1.51      3.34 o 
   9   5   4       23.87       27.08      5.00 o 
  10   5   4       11.56       10.19      5.16 o 
  11   5   4       71.24       56.39      7.95 o 
 -13   6   4        1.33        4.43      5.18 o 
 -12   6   4        0.30       -1.89      4.25 o 
 -11   6   4       47.64       46.27      7.47 o 
 -10   6   4       70.22       64.95      7.12 o 
  -9   6   4       19.57       23.80      6.40 o 
  -8   6   4       11.42       18.19      3.73 o 
  -7   6   4        0.42       -1.04      2.01 o 
  -6   6   4       17.57       12.02      2.20 o 
  -5   6   4        0.14        0.27      1.58 o 
  -4   6   4       13.91       11.95      1.66 o 
  -3   6   4        2.04        3.78      1.42 o 
  -2   6   4       23.87       14.78      1.59 o 
  -1   6   4     1230.53     1178.69     11.69 o 
   0   6   4      254.67      249.65      5.31 o 
   1   6   4       45.82       54.70      3.18 o 
   2   6   4        0.01        1.35      1.69 o 
   3   6   4       76.12       71.57      4.40 o 
   4   6   4      127.05       99.37      5.81 o 
   5   6   4        0.04       -0.64      3.39 o 
   6   6   4      155.57      134.92      9.59 o 
   7   6   4        4.36       11.06      3.65 o 
   8   6   4       33.07       36.04      5.33 o 
   9   6   4        2.49        1.84      3.80 o 
  10   6   4        2.72       -2.40      4.70 o 
 -13   7   4        0.93        5.32      9.06 o 
 -12   7   4       82.71       75.76     10.04 o 
 -11   7   4      217.34      193.72     12.28 o 
 -10   7   4       10.39       15.98      4.73 o 
  -9   7   4      167.88      157.35      8.41 o 
  -8   7   4      751.04      710.11     23.17 o 
  -7   7   4       79.50       94.20      5.18 o 
  -6   7   4      181.62      195.48      6.38 o 
  -5   7   4       45.00       42.78      3.34 o 
  -4   7   4       20.15       17.77      1.89 o 
  -3   7   4      317.89      326.51      5.28 o 
  -2   7   4      434.36      428.16      7.30 o 
  -1   7   4      158.59      171.35      4.33 o 
   0   7   4        0.11        0.38      1.85 o 
   1   7   4        9.83       13.74      2.34 o 
   2   7   4      497.46      509.05      8.43 o 
   3   7   4        9.84       12.84      3.27 o 
   4   7   4        1.56       -1.50      2.36 o 
   5   7   4       54.12       49.06      4.90 o 
   6   7   4        6.34       10.34      3.39 o 
   7   7   4        3.09        9.36      4.55 o 
   8   7   4       17.02       14.42      4.11 o 
   9   7   4       26.88       35.36      5.56 o 
  10   7   4       10.18        5.79      5.37 o 
 -12   8   4       43.02       42.60      7.38 o 
 -11   8   4      303.39      314.75     13.81 o 
 -10   8   4      415.87      486.47     16.26 o 
  -9   8   4        2.49        0.84      3.67 o 
  -8   8   4      106.73      104.69      7.02 o 
  -7   8   4        1.25        1.78      2.38 o 
  -6   8   4       90.08       87.93      5.12 o 
  -5   8   4        0.06        1.07      1.88 o 
  -4   8   4        1.65       -0.44      1.91 o 
  -3   8   4        6.84        4.61      1.90 o 
  -2   8   4       25.36       31.44      3.07 o 
  -1   8   4      380.83      363.14      6.21 o 
   0   8   4     1579.44     1538.56     17.05 o 
   1   8   4     1299.83     1320.84     15.49 o 
   2   8   4        1.08        4.23      2.16 o 
   3   8   4        2.91        5.12      2.15 o 
   4   8   4      137.97      112.56      6.06 o 
   5   8   4       19.82       20.54      3.79 o 
   6   8   4      132.64      130.31      7.88 o 
   7   8   4       13.45       10.43      4.66 o 
   8   8   4       18.24       24.63      4.93 o 
   9   8   4        0.08       -1.37      4.27 o 
 -11   9   4        2.85        5.36      6.44 o 
 -10   9   4        8.63        2.35      4.34 o 
  -9   9   4       31.56       36.21      5.45 o 
  -8   9   4       79.43       73.78      6.41 o 
  -7   9   4       64.49       75.01      5.16 o 
  -6   9   4       59.93       62.30      5.56 o 
  -5   9   4       17.25       14.99      3.28 o 
  -4   9   4       13.50       14.62      3.16 o 
  -3   9   4      117.83      110.53      4.94 o 
  -2   9   4       18.67       16.75      2.77 o 
  -1   9   4      198.61      193.70      5.07 o 
   0   9   4      320.55      310.67     13.69 o 
   1   9   4      136.64      145.83      6.05 o 
   2   9   4       19.79       21.70      3.18 o 
   3   9   4       66.08       61.79      4.73 o 
   4   9   4       24.41       30.30      4.42 o 
   5   9   4       26.12       30.24      4.49 o 
   6   9   4        1.31        2.18      3.33 o 
   7   9   4        5.23        7.90      4.08 o 
   8   9   4       71.56       84.24      7.38 o 
   9   9   4       26.80       52.40      9.59 o 
 -11  10   4        5.10       -2.10      7.60 o 
 -10  10   4       50.97       41.04     13.84 o 
  -9  10   4       32.45       35.04      7.32 o 
  -8  10   4       31.39       27.64      5.99 o 
  -7  10   4       37.88       31.15      5.38 o 
  -6  10   4       68.10       74.60      6.17 o 
  -5  10   4       64.56       62.40      6.60 o 
  -4  10   4       13.30       13.20      3.11 o 
  -3  10   4      204.86      189.90      6.07 o 
  -2  10   4        8.50        6.76      2.64 o 
  -1  10   4       35.01       35.18      4.34 o 
   0  10   4        5.17        1.41      2.41 o 
   1  10   4       59.50       53.30      5.12 o 
   2  10   4      190.76      196.72      7.87 o 
   3  10   4       64.71       69.24      4.87 o 
   4  10   4      106.39      110.82      6.48 o 
   5  10   4        9.41        8.81      3.51 o 
   6  10   4       16.19       20.96      4.55 o 
   7  10   4      101.63      112.38      8.39 o 
   8  10   4      145.31      152.15     11.54 o 
 -10  11   4        3.45       11.69     12.66 o 
  -9  11   4        0.33        8.67      5.42 o 
  -8  11   4        0.05       -0.89      4.29 o 
  -7  11   4        0.28        6.52      6.27 o 
  -6  11   4        0.44       -0.73      3.31 o 
  -5  11   4        1.19        0.82      3.25 o 
  -4  11   4        2.83        5.15      3.07 o 
  -3  11   4        3.00        2.53      2.82 o 
  -2  11   4        0.24        0.47      2.50 o 
  -1  11   4      125.93      130.42      6.63 o 
   0  11   4       10.31       11.60      3.07 o 
   1  11   4       14.67        9.71      3.79 o 
   2  11   4        1.93        5.16      3.32 o 
   3  11   4       13.61       11.80      3.83 o 
   4  11   4       44.66       40.12      6.44 o 
   5  11   4      104.67      108.59     15.79 o 
   6  11   4      219.49      250.57     14.93 o 
   7  11   4        1.91       11.25      6.08 o 
  -8  12   4       41.88       48.54      7.53 o 
  -7  12   4       38.49       30.47      5.42 o 
  -6  12   4       20.15       15.03      4.71 o 
  -5  12   4        0.03        4.01      3.66 o 
  -4  12   4        2.58        2.35      3.25 o 
  -3  12   4      208.48      199.59      8.17 o 
  -2  12   4       26.87       34.37      4.46 o 
  -1  12   4       37.85       32.69      4.40 o 
   0  12   4      132.42      138.19      7.90 o 
   1  12   4       30.46       31.11      5.81 o 
   2  12   4        0.69       -0.27      3.51 o 
   3  12   4        5.83       14.06      5.54 o 
   4  12   4        6.57       14.11      5.10 o 
   5  12   4        2.40        7.15      4.98 o 
   6  12   4       10.66       22.29      7.62 o 
  -7  13   4        2.99        5.05     12.02 o 
  -6  13   4        3.06        7.12      3.91 o 
  -5  13   4        1.66        4.34      3.90 o 
  -4  13   4        6.51        9.20      3.77 o 
  -3  13   4       15.15       13.91      4.69 o 
  -2  13   4       12.32       11.47      4.23 o 
  -1  13   4       29.33       33.22      4.80 o 
   0  13   4      186.17      205.68     11.95 o 
   1  13   4       76.73       73.11      8.88 o 
   2  13   4        0.64        2.30      3.62 o 
   3  13   4        7.17       12.50      9.91 o 
   4  13   4        2.51        5.15     12.85 o 
  -4  14   4        0.00       10.58      6.27 o 
  -3  14   4       15.00       16.34      7.03 o 
  -2  14   4        0.14        3.29      5.24 o 
  -1  14   4       13.10       10.85      4.86 o 
   0  14   4       25.98       21.50      4.85 o 
   1  14   4        9.91       11.46      5.95 o 
 -15   1   5        5.44        8.97      6.04 o 
 -14   1   5        1.43        4.92      5.63 o 
 -13   1   5        6.08        2.75      4.99 o 
 -12   1   5        1.97        2.53      5.97 o 
 -11   1   5       48.12       39.37      6.68 o 
 -10   1   5      184.15      179.95     10.06 o 
  -9   1   5       42.96       34.52      6.63 o 
  -8   1   5       26.93       26.28      3.71 o 
  -7   1   5      105.36      105.94      4.33 o 
  -6   1   5      333.82      393.81      5.16 o 
  -5   1   5     1300.89     1532.68     13.49 o 
  -4   1   5      166.04      205.33      4.07 o 
  -3   1   5        1.13        3.28      1.10 o 
  -2   1   5      348.22      355.09      3.78 o 
  -1   1   5      261.88      250.23      3.92 o 
   0   1   5     2974.91     2923.55     31.47 o 
   1   1   5      116.59      116.54      3.30 o 
   2   1   5      327.55      333.86      6.53 o 
   3   1   5      321.12      345.60      8.88 o 
   4   1   5      111.63      122.88      4.65 o 
   5   1   5      451.09      460.64      8.90 o 
   6   1   5      387.69      402.69      8.87 o 
   7   1   5       31.75       30.91      4.10 o 
   8   1   5        0.00       -2.57      2.57 o 
   9   1   5       52.90       74.37     11.77 o 
  10   1   5       62.27       68.75      6.69 o 
  11   1   5        0.18        4.40      4.09 o 
 -14   2   5      199.67      213.68     16.06 o 
 -13   2   5      118.49      124.26     12.47 o 
 -12   2   5       16.67       17.14      5.57 o 
 -11   2   5      111.87      109.20      8.23 o 
 -10   2   5      174.05      152.91      9.72 o 
  -9   2   5      709.47      687.53     15.32 o 
  -8   2   5      359.98      339.81      8.46 o 
  -7   2   5      238.43      200.98      5.93 o 
  -6   2   5      136.37      161.28      4.14 o 
  -5   2   5     1142.94     1203.88     11.20 o 
  -4   2   5     1018.52     1080.67     10.29 o 
  -3   2   5      848.44      848.13      7.84 o 
  -2   2   5     1422.11     1372.55     10.89 o 
  -1   2   5        5.11       12.15      1.51 o 
   0   2   5       89.41      101.26      2.56 o 
   1   2   5     3783.71     3763.18     29.96 o 
   2   2   5      174.00      192.88      4.08 o 
   3   2   5       74.39       72.09      3.55 o 
   4   2   5      145.45      147.91      4.76 o 
   5   2   5       49.19       47.23      4.11 o 
   6   2   5       92.41      105.63      5.60 o 
   7   2   5        0.01        1.05      2.36 o 
   8   2   5        7.59        4.42      2.74 o 
   9   2   5        8.09        6.90      3.84 o 
  10   2   5      230.51      225.40     10.28 o 
  11   2   5        0.41       -2.48      5.75 o 
 -14   3   5        1.14        4.69      6.84 o 
 -13   3   5       77.47       83.34      9.95 o 
 -12   3   5      204.15      228.31     11.02 o 
 -11   3   5      167.26      154.64     16.15 o 
 -10   3   5      107.33      111.96      7.84 o 
  -9   3   5      138.84      136.85      7.66 o 
  -8   3   5      183.74      178.69      6.51 o 
  -7   3   5      328.67      315.02      7.75 o 
  -6   3   5      410.15      388.70      7.13 o 
  -5   3   5        7.06        1.99      1.34 o 
  -4   3   5       17.49       16.35      1.65 o 
  -3   3   5     2133.24     2153.55     16.51 o 
  -2   3   5     4991.17     5131.12     35.14 o 
  -1   3   5     2703.91     2800.64     23.19 o 
   0   3   5      684.96      766.10      8.89 o 
   1   3   5      314.07      337.30     10.50 o 
   2   3   5      349.13      400.04      6.04 o 
   3   3   5      128.19      131.32      3.87 o 
   4   3   5       48.18       47.97      3.05 o 
   5   3   5       17.08       21.43      2.54 o 
   6   3   5       27.72       23.37      3.11 o 
   7   3   5       50.17       48.00      4.65 o 
   8   3   5      224.63      235.21      7.76 o 
   9   3   5       19.89       23.32      7.48 o 
  10   3   5      299.85      327.52     17.24 o 
  11   3   5        1.13        2.06      6.48 o 
 -14   4   5        7.59       10.10     10.41 o 
 -13   4   5        5.77       -0.79      5.24 o 
 -12   4   5        1.11        0.00      3.66 o 
 -11   4   5       89.56       79.04      7.29 o 
 -10   4   5       51.25       37.87      9.04 o 
  -9   4   5      397.64      402.03     17.00 o 
  -8   4   5      436.60      419.57     11.00 o 
  -7   4   5       18.69       18.98      2.49 o 
  -6   4   5       64.45       65.73      3.15 o 
  -5   4   5      166.09      167.23      4.02 o 
  -4   4   5       23.27       23.35      1.97 o 
  -3   4   5      467.05      471.73      5.76 o 
  -2   4   5      450.98      463.28      5.48 o 
  -1   4   5      541.76      581.42      6.62 o 
   0   4   5       67.72       71.10      2.56 o 
   1   4   5     7482.87     7924.04     60.93 o 
   2   4   5     1323.05     1314.11     13.66 o 
   3   4   5       41.30       38.43      2.55 o 
   4   4   5       62.73       65.24      3.47 o 
   5   4   5        7.92       12.53      2.16 o 
   6   4   5       33.36       26.56      3.93 o 
   7   4   5        9.14        7.66      3.25 o 
   8   4   5        9.78        3.19      4.78 o 
   9   4   5       20.11       10.84      4.88 o 
  10   4   5       10.83        5.43      6.61 o 
 -14   5   5        2.86       12.32      9.13 o 
 -13   5   5        0.04       -4.41      4.41 o 
 -12   5   5        6.97        4.20     10.59 o 
 -11   5   5       61.77       51.39      5.56 o 
 -10   5   5        6.33        8.96      3.05 o 
  -9   5   5        2.02       -0.14      2.39 o 
  -8   5   5       91.60       82.00      4.87 o 
  -7   5   5     1618.62     1523.98     16.58 o 
  -6   5   5      235.61      237.46      5.19 o 
  -5   5   5      181.74      189.80      3.78 o 
  -4   5   5       61.40       55.15      2.54 o 
  -3   5   5       79.29       80.99      2.81 o 
  -2   5   5       47.18       59.39      2.33 o 
  -1   5   5       21.58       30.58      1.90 o 
   0   5   5        1.73        5.30      1.48 o 
   1   5   5      855.47      883.40     10.55 o 
   2   5   5      173.53      167.06      5.23 o 
   3   5   5      474.13      455.07      9.82 o 
   4   5   5      559.04      560.81     12.81 o 
   5   5   5        8.43       10.18      4.13 o 
   6   5   5       66.97       70.13      5.65 o 
   7   5   5       75.43       71.12      6.07 o 
   8   5   5        0.01        2.13      3.47 o 
   9   5   5       36.39       29.46      6.28 o 
  10   5   5       89.56       89.71     11.24 o 
 -13   6   5        1.66       -0.04      4.73 o 
 -12   6   5      172.26      169.84     12.21 o 
 -11   6   5        0.70        0.23      3.86 o 
 -10   6   5      314.51      294.83     12.03 o 
  -9   6   5      652.15      642.92     14.00 o 
  -8   6   5       64.32       63.40      4.85 o 
  -7   6   5     1681.84     1639.82     17.85 o 
  -6   6   5       42.42       41.07      2.98 o 
  -5   6   5      343.97      333.17      6.09 o 
  -4   6   5      481.88      466.86      6.39 o 
  -3   6   5       29.52       34.85      2.45 o 
  -2   6   5       46.49       48.33      2.31 o 
  -1   6   5       75.50       80.87      3.67 o 
   0   6   5       86.28       90.32      3.79 o 
   1   6   5       73.07       64.57      3.90 o 
   2   6   5       37.86       43.34      4.39 o 
   3   6   5      180.10      161.43      5.94 o 
   4   6   5       10.85       10.83      3.33 o 
   5   6   5       74.15       75.70      5.62 o 
   6   6   5       12.97       13.85      3.48 o 
   7   6   5       11.88        7.57      3.40 o 
   8   6   5        3.99       -1.36      3.77 o 
   9   6   5        0.35       -4.26      4.26 o 
  10   6   5       48.20       54.09      9.91 o 
 -13   7   5       71.81       53.92     13.78 o 
 -12   7   5       19.75       18.67      9.13 o 
 -11   7   5       32.62       36.04      6.89 o 
 -10   7   5      732.18      714.38     18.91 o 
  -9   7   5      707.23      704.48     20.41 o 
  -8   7   5      993.66      986.74     14.59 o 
  -7   7   5      233.07      211.48      7.21 o 
  -6   7   5        0.46       -0.71      3.09 o 
  -5   7   5      213.14      197.72      4.97 o 
  -4   7   5       57.18       58.25      2.89 o 
  -3   7   5      135.91      135.48      4.42 o 
  -2   7   5       27.03       18.28      2.40 o 
  -1   7   5       50.67       64.62      3.68 o 
   0   7   5        6.99        6.87      2.68 o 
   1   7   5      499.54      475.77      8.33 o 
   2   7   5      249.27      222.70      5.53 o 
   3   7   5      167.86      172.64      6.39 o 
   4   7   5       15.31       18.71      3.42 o 
   5   7   5       23.62       20.32      3.80 o 
   6   7   5       14.79       11.58      3.62 o 
   7   7   5       16.14       17.10      4.09 o 
   8   7   5        9.33        6.24      4.43 o 
   9   7   5       24.67       19.82      6.02 o 
 -12   8   5        8.73        8.53      5.33 o 
 -11   8   5        2.47        6.66      4.56 o 
 -10   8   5       10.01        5.57      3.94 o 
  -9   8   5       29.15       26.75      4.49 o 
  -8   8   5       19.59       15.92      3.45 o 
  -7   8   5       33.76       27.67      3.59 o 
  -6   8   5       16.15       11.58      4.27 o 
  -5   8   5        1.96        5.02      2.33 o 
  -4   8   5       44.23       55.91      3.63 o 
  -3   8   5       26.40       30.41      4.32 o 
  -2   8   5      309.15      332.39      6.28 o 
  -1   8   5     1188.55     1180.00     14.37 o 
   0   8   5      280.99      252.94     12.88 o 
   1   8   5        1.08        0.22      2.24 o 
   2   8   5      146.46      137.72      5.03 o 
   3   8   5       38.21       31.91      3.73 o 
   4   8   5        8.80        7.94      2.90 o 
   5   8   5       17.34       15.20      3.54 o 
   6   8   5        0.97       -1.49      2.99 o 
   7   8   5       30.04       29.19      4.74 o 
   8   8   5      102.13       91.78      9.13 o 
   9   8   5      206.27      221.58     13.88 o 
 -12   9   5       22.88       30.94     11.57 o 
 -11   9   5       32.81       29.34      6.73 o 
 -10   9   5       63.83       72.69      7.00 o 
  -9   9   5       29.88       29.68      5.50 o 
  -8   9   5        5.60        3.57      2.97 o 
  -7   9   5      204.43      191.50      8.41 o 
  -6   9   5      171.28      151.61      9.40 o 
  -5   9   5        8.90        6.24      2.80 o 
  -4   9   5        0.59        1.56      2.19 o 
  -3   9   5        0.35        2.90      2.23 o 
  -2   9   5       36.07       31.84      3.35 o 
  -1   9   5      367.11      364.26      8.61 o 
   0   9   5      374.66      359.03     12.67 o 
   1   9   5       30.59       31.10      3.64 o 
   2   9   5        9.86        7.55      2.49 o 
   3   9   5       83.49       72.53      7.51 o 
   4   9   5        7.13        5.67      2.95 o 
   5   9   5        0.91        1.12      2.92 o 
   6   9   5       10.18       10.60      3.87 o 
   7   9   5       57.52       54.67      7.18 o 
   8   9   5       67.08       81.36      8.96 o 
 -11  10   5        0.48        2.40     11.05 o 
 -10  10   5       25.63       29.43      6.78 o 
  -9  10   5        5.53        6.17      4.70 o 
  -8  10   5       41.99       55.61      8.65 o 
  -7  10   5      102.76       95.85      6.98 o 
  -6  10   5       69.02       73.53      7.15 o 
  -5  10   5       46.12       46.34      4.39 o 
  -4  10   5      100.94       94.21      5.69 o 
  -3  10   5       20.87       17.08      3.06 o 
  -2  10   5        4.84        3.47      2.40 o 
  -1  10   5       37.18       35.19      3.86 o 
   0  10   5      120.55      122.57      7.04 o 
   1  10   5        6.78        5.56      3.77 o 
   2  10   5       11.81        7.94      3.42 o 
   3  10   5      251.68      279.28      8.72 o 
   4  10   5        2.06        2.43      2.97 o 
   5  10   5        0.73       -0.13      3.33 o 
   6  10   5        8.71        5.58      4.74 o 
   7  10   5       31.04       31.88      6.63 o 
 -10  11   5       20.81        0.81     11.63 o 
  -9  11   5      123.28      147.49     11.24 o 
  -8  11   5       81.22       89.97      7.10 o 
  -7  11   5       37.69       34.57      5.38 o 
  -6  11   5       84.08       74.59      9.65 o 
  -5  11   5        1.43        4.70      2.96 o 
  -4  11   5      109.33      106.17      6.29 o 
  -3  11   5       23.20       27.58      3.44 o 
  -2  11   5        0.39       -1.22      2.84 o 
  -1  11   5      176.76      192.57     15.22 o 
   0  11   5        0.09        3.45      3.06 o 
   1  11   5        6.32        7.29      3.50 o 
   2  11   5       36.09       31.16      4.75 o 
   3  11   5       38.88       43.97      6.41 o 
   4  11   5        2.38        2.10      4.18 o 
   5  11   5        0.80        1.54      4.34 o 
   6  11   5        1.45        0.90      6.07 o 
  -9  12   5        7.10       15.18     11.84 o 
  -8  12   5       60.59       63.72      8.17 o 
  -7  12   5        1.14        2.35      6.15 o 
  -6  12   5        8.14        9.08      3.63 o 
  -5  12   5       12.94        5.95      3.33 o 
  -4  12   5        2.78        5.23      3.44 o 
  -3  12   5       14.99       11.67      5.86 o 
  -2  12   5       37.42       40.74      8.18 o 
  -1  12   5        1.40        0.59      2.96 o 
   0  12   5       62.04       56.31      7.34 o 
   1  12   5       16.26       10.81      4.04 o 
   2  12   5        7.74        6.30      4.18 o 
   3  12   5       47.56       47.50      7.02 o 
   4  12   5       13.97       10.42      5.43 o 
   5  12   5        0.84        6.67     15.88 o 
  -7  13   5        3.32        6.60      8.54 o 
  -6  13   5        0.06        9.71      4.95 o 
  -5  13   5        1.71        5.59      3.47 o 
  -4  13   5       44.35       43.56      5.25 o 
  -3  13   5       93.84       88.09      7.65 o 
  -2  13   5       13.00       15.40      3.86 o 
  -1  13   5       99.58      102.75      7.50 o 
   0  13   5       27.80       30.91      6.57 o 
   1  13   5      159.49      171.18     13.92 o 
   2  13   5        3.98       -0.91      4.00 o 
   3  13   5        2.91        5.62      5.02 o 
  -4  14   5        1.14        3.05      6.51 o 
  -3  14   5        7.98        2.62      5.40 o 
  -2  14   5        6.55        5.60      7.77 o 
  -1  14   5       45.54       40.61      5.34 o 
   0  14   5       21.23       37.33     10.53 o 
   1  14   5       24.22       20.31      9.79 o 
 -15   0   6       20.87       21.65     10.22 o 
 -14   0   6       12.87        1.02      7.45 o 
 -13   0   6       73.53       58.60     12.36 o 
 -12   0   6      253.00      220.97     17.80 o 
 -11   0   6      104.27      127.74     15.01 o 
 -10   0   6       18.55        2.37      4.80 o 
  -9   0   6        0.80        7.65      5.34 o 
  -8   0   6      301.67      328.48     11.56 o 
  -7   0   6     1247.71     1369.41     32.17 o 
  -6   0   6      461.82      503.69      9.94 o 
  -5   0   6      904.32      837.14     24.46 o 
  -4   0   6      280.40      291.51      8.17 o 
  -3   0   6      695.55      791.33     10.77 o 
  -2   0   6       52.96       60.14      2.48 o 
  -1   0   6        4.00        8.56      3.19 o 
   0   0   6     1384.27     1309.44     31.31 o 
   1   0   6     2102.10     2048.83     50.09 o 
   2   0   6      399.11      419.81     11.74 o 
   3   0   6      246.99      274.57     14.71 o 
   4   0   6        5.29        6.98      3.65 o 
   5   0   6      433.47      463.78     14.80 o 
   6   0   6       10.88        6.28      4.27 o 
   7   0   6       32.00       34.42      8.14 o 
   8   0   6        3.96        5.73      4.60 o 
   9   0   6       18.53       21.55      6.62 o 
  10   0   6       31.09       27.85      9.23 o 
 -15   1   6        3.14        5.25      5.69 o 
 -14   1   6       33.56       21.85      7.05 o 
 -13   1   6       36.50       38.86      7.55 o 
 -12   1   6        5.79       10.77      5.39 o 
 -11   1   6        3.54        2.74      3.69 o 
 -10   1   6      146.75      127.89      9.74 o 
  -9   1   6      133.22      130.59     10.92 o 
  -8   1   6      208.88      239.47      7.22 o 
  -7   1   6       66.15       46.83      3.31 o 
  -6   1   6       94.89       99.96      3.32 o 
  -5   1   6     2715.63     2868.62     44.16 o 
  -4   1   6      155.87      160.79      3.63 o 
  -3   1   6      544.89      605.17      6.19 o 
  -2   1   6       40.36       37.54      1.43 o 
  -1   1   6        0.54        0.50      0.78 o 
   0   1   6      808.53      780.55      9.23 o 
   1   1   6       95.31       98.57      4.86 o 
   2   1   6      147.17      149.64      7.09 o 
   3   1   6       68.28       81.01      3.85 o 
   4   1   6      460.75      493.15      8.94 o 
   5   1   6      482.83      510.19      9.70 o 
   6   1   6      166.31      178.57      7.54 o 
   7   1   6        3.07        1.90      3.06 o 
   8   1   6        9.52        4.64      3.17 o 
   9   1   6        2.11        4.54      3.64 o 
  10   1   6       26.43       16.71      4.73 o 
 -15   2   6        0.35        3.42      5.96 o 
 -14   2   6       41.90       50.81     12.52 o 
 -13   2   6       11.57       15.79      5.80 o 
 -12   2   6       59.39       72.50      8.81 o 
 -11   2   6      654.26      615.67     16.04 o 
 -10   2   6      485.04      452.83     12.96 o 
  -9   2   6      248.89      234.47      8.83 o 
  -8   2   6       25.50       25.89      3.37 o 
  -7   2   6      113.43      111.56      4.12 o 
  -6   2   6       33.33       51.56      2.18 o 
  -5   2   6       24.71       30.89      4.14 o 
  -4   2   6     2178.02     2333.23     17.98 o 
  -3   2   6       18.62       18.45      1.49 o 
  -2   2   6        4.37        7.81      1.01 o 
  -1   2   6     1055.76     1118.13     10.49 o 
   0   2   6     1789.12     1816.02     16.02 o 
   1   2   6        9.13       14.44      1.71 o 
   2   2   6       31.11       31.19      2.48 o 
   3   2   6      163.38      164.69      4.87 o 
   4   2   6      116.47      126.25      5.08 o 
   5   2   6        2.51        4.17      2.29 o 
   6   2   6       37.34       38.16      3.86 o 
   7   2   6       22.70       17.25      3.28 o 
   8   2   6       16.28       17.22      3.90 o 
   9   2   6        5.57        4.07      3.64 o 
  10   2   6        0.81        2.50      4.71 o 
 -15   3   6       16.98       17.52     11.00 o 
 -14   3   6       29.33       21.99      6.73 o 
 -13   3   6       97.56       92.62     10.41 o 
 -12   3   6       14.57       16.95      4.57 o 
 -11   3   6        8.26        7.58      3.78 o 
 -10   3   6       80.28       92.20      7.04 o 
  -9   3   6       81.11       91.70      6.64 o 
  -8   3   6       24.02       28.31      3.59 o 
  -7   3   6      251.53      255.00      5.76 o 
  -6   3   6       38.54       54.46      2.93 o 
  -5   3   6      156.24      128.23      3.23 o 
  -4   3   6      369.50      407.53      5.45 o 
  -3   3   6     1351.90     1489.34     13.28 o 
  -2   3   6      563.00      659.94      6.16 o 
  -1   3   6      825.89      872.94      8.52 o 
   0   3   6       64.65       57.94      2.58 o 
   1   3   6       68.04       75.11      2.97 o 
   2   3   6     1051.44     1058.90     11.66 o 
   3   3   6        5.86        8.62      1.82 o 
   4   3   6        0.12        2.77      1.77 o 
   5   3   6        6.33        5.39      2.15 o 
   6   3   6       16.08       14.64      2.74 o 
   7   3   6       42.95       37.53      3.72 o 
   8   3   6      109.29      105.80      7.33 o 
   9   3   6      125.42      111.19     11.71 o 
  10   3   6        9.22       -1.69      5.85 o 
 -14   4   6        0.17       -3.84      4.28 o 
 -13   4   6       42.55       44.16      6.14 o 
 -12   4   6        0.96        1.99      4.49 o 
 -11   4   6       12.38       14.24      4.20 o 
 -10   4   6      309.39      338.24     11.31 o 
  -9   4   6        0.55        0.38      2.26 o 
  -8   4   6       18.67       22.76      2.59 o 
  -7   4   6      800.62      783.08      9.86 o 
  -6   4   6        3.22        6.71      1.65 o 
  -5   4   6       61.37       55.59      2.62 o 
  -4   4   6      427.15      479.94      6.57 o 
  -3   4   6       44.79       43.44      2.49 o 
  -2   4   6       51.71       51.31      2.13 o 
  -1   4   6      212.32      203.77      4.54 o 
   0   4   6      562.50      586.49      7.36 o 
   1   4   6      303.28      324.61      5.76 o 
   2   4   6       97.68       92.51      3.94 o 
   3   4   6        4.56        7.21      1.72 o 
   4   4   6      668.47      695.84     11.75 o 
   5   4   6       76.22       69.59      6.02 o 
   6   4   6       13.69       12.81      3.38 o 
   7   4   6       16.70       11.02      5.71 o 
   8   4   6       78.50       75.82      7.89 o 
   9   4   6        0.29        2.73      5.60 o 
  10   4   6       16.38       13.13      6.97 o 
 -14   5   6       40.60       42.78     13.03 o 
 -13   5   6        0.09        3.93      5.10 o 
 -12   5   6       62.30       66.47      6.32 o 
 -11   5   6       99.91      111.56     11.43 o 
 -10   5   6       11.16       10.79      3.84 o 
  -9   5   6      354.43      364.30      9.79 o 
  -8   5   6     1961.72     1912.96     20.04 o 
  -7   5   6     1540.49     1490.18     16.62 o 
  -6   5   6      485.90      437.85      9.12 o 
  -5   5   6      389.42      366.29      5.64 o 
  -4   5   6      149.12      149.69      3.78 o 
  -3   5   6      202.45      230.64      4.32 o 
  -2   5   6      277.10      310.13      4.91 o 
  -1   5   6      577.25      604.59      7.88 o 
   0   5   6       50.04       47.37      2.97 o 
   1   5   6      216.37      204.40      6.73 o 
   2   5   6      269.38      298.34      7.18 o 
   3   5   6     1501.12     1560.34     21.35 o 
   4   5   6      304.04      319.52      8.86 o 
   5   5   6        4.53        6.06      2.78 o 
   6   5   6        0.15        0.74      2.69 o 
   7   5   6       15.55       17.58      4.87 o 
   8   5   6        5.94        3.29      4.51 o 
   9   5   6        2.19       -1.53      5.28 o 
  10   5   6        8.10        4.75      7.00 o 
 -14   6   6       13.48        8.78      8.98 o 
 -13   6   6        9.91       11.55      5.41 o 
 -12   6   6       17.64       10.91      8.68 o 
 -11   6   6      140.63      129.14     12.79 o 
 -10   6   6       74.92       66.43      6.98 o 
  -9   6   6       50.93       52.28      4.42 o 
  -8   6   6       25.99       25.03      3.55 o 
  -7   6   6     1106.37     1101.46     13.83 o 
  -6   6   6        0.65       -1.00      1.80 o 
  -5   6   6       49.70       46.45      2.77 o 
  -4   6   6       59.43       61.15      2.89 o 
  -3   6   6      561.48      570.29      7.09 o 
  -2   6   6      518.66      541.73      6.53 o 
  -1   6   6        0.64       -0.38      1.52 o 
   0   6   6      465.69      445.83      8.27 o 
   1   6   6      695.67      668.47      9.42 o 
   2   6   6     1482.74     1520.11     18.88 o 
   3   6   6     1618.47     1677.04     23.10 o 
   4   6   6       90.74       95.38      6.05 o 
   5   6   6       60.72       54.65      5.25 o 
   6   6   6        5.05       -0.02      3.57 o 
   7   6   6      157.59      180.36     21.58 o 
   8   6   6        0.30        1.75      4.60 o 
   9   6   6       11.30       14.88      6.96 o 
 -13   7   6       33.74       45.62     13.15 o 
 -12   7   6       50.98       39.00      8.00 o 
 -11   7   6        4.61        8.31      7.70 o 
 -10   7   6      262.21      236.86     12.17 o 
  -9   7   6      130.59      139.61      7.93 o 
  -8   7   6      156.21      163.17      9.83 o 
  -7   7   6       93.45       95.32      5.36 o 
  -6   7   6      607.37      600.33     10.48 o 
  -5   7   6      311.89      310.55      5.52 o 
  -4   7   6       25.01       29.45      2.53 o 
  -3   7   6      128.47      132.26      4.37 o 
  -2   7   6      810.60      785.18      9.56 o 
  -1   7   6      255.19      254.12      6.06 o 
   0   7   6      528.00      527.31      9.63 o 
   1   7   6      753.55      723.67     10.39 o 
   2   7   6       28.24       23.85      3.28 o 
   3   7   6        0.99        1.30      2.45 o 
   4   7   6       27.24       20.59      3.68 o 
   5   7   6        4.10        5.06      3.92 o 
   6   7   6        8.20        2.23      4.06 o 
   7   7   6       29.58       29.52      6.95 o 
   8   7   6       91.46       89.00      9.06 o 
   9   7   6       36.21       32.74      8.77 o 
 -13   8   6       20.87       30.79     11.52 o 
 -12   8   6        8.42       13.23      5.15 o 
 -11   8   6        5.70        6.20      4.42 o 
 -10   8   6       52.83       56.30      5.99 o 
  -9   8   6        0.18        2.14      3.33 o 
  -8   8   6       13.79       18.04      3.49 o 
  -7   8   6       21.07       21.38      3.31 o 
  -6   8   6       65.02       66.91      4.17 o 
  -5   8   6       10.07        7.51      2.33 o 
  -4   8   6       15.42       16.77      2.91 o 
  -3   8   6        4.09        2.70      1.96 o 
  -2   8   6      430.04      382.29      6.42 o 
  -1   8   6      519.02      499.32      8.80 o 
   0   8   6        0.00        1.53      2.24 o 
   1   8   6       45.78       42.67      3.77 o 
   2   8   6        2.30        5.72      2.64 o 
   3   8   6       25.04       23.72      3.54 o 
   4   8   6        3.40        1.28      3.08 o 
   5   8   6      191.92      216.97     10.46 o 
   6   8   6       15.35       10.46      5.40 o 
   7   8   6      166.69      167.71     18.53 o 
   8   8   6        9.66       12.12      5.62 o 
 -12   9   6        6.51        5.84      8.57 o 
 -11   9   6        9.51       13.91      4.55 o 
 -10   9   6       23.64       24.26      4.88 o 
  -9   9   6       31.59       32.41      5.08 o 
  -8   9   6       88.62       86.87      7.57 o 
  -7   9   6       93.87       89.96      6.63 o 
  -6   9   6        2.85        8.84      2.99 o 
  -5   9   6        5.44       -0.97      3.63 o 
  -4   9   6       93.58       91.71      4.69 o 
  -3   9   6      246.28      244.57      6.46 o 
  -2   9   6       34.87       25.01      3.81 o 
  -1   9   6      331.70      346.63      7.64 o 
   0   9   6      229.85      253.88      9.18 o 
   1   9   6       83.94       97.18      5.38 o 
   2   9   6       46.93       42.78      7.46 o 
   3   9   6       48.82       55.76      4.77 o 
   4   9   6        7.37        3.11      3.30 o 
   5   9   6        0.59       -3.60      3.60 o 
   6   9   6       12.29        8.17      5.09 o 
   7   9   6       90.47       90.11      9.32 o 
 -11  10   6        2.64        3.01     10.82 o 
 -10  10   6       71.65       75.35      8.62 o 
  -9  10   6      440.26      515.65     20.25 o 
  -8  10   6       29.93       34.54      5.20 o 
  -7  10   6       96.35       90.70      6.90 o 
  -6  10   6      174.83      161.80      8.18 o 
  -5  10   6        3.50        4.90      2.83 o 
  -4  10   6       16.63       15.03      3.06 o 
  -3  10   6       18.12       15.21      3.01 o 
  -2  10   6      216.92      216.27      8.31 o 
  -1  10   6        9.76       10.55      3.32 o 
   0  10   6        9.69        4.64      2.78 o 
   1  10   6       96.56      114.55      6.78 o 
   2  10   6       20.08       16.78      4.15 o 
   3  10   6       37.12       41.38      4.68 o 
   4  10   6        8.80        9.38      3.46 o 
   5  10   6        6.99        4.38      4.70 o 
   6  10   6        0.58        0.66      4.45 o 
   7  10   6        9.54        1.85      5.74 o 
 -10  11   6       58.06       75.04     15.71 o 
  -9  11   6       49.10       52.29      7.46 o 
  -8  11   6        1.50       -0.90      3.85 o 
  -7  11   6       13.71        7.44      8.19 o 
  -6  11   6        0.03        2.03      2.96 o 
  -5  11   6       55.73       47.12      6.11 o 
  -4  11   6        6.58        8.70      2.89 o 
  -3  11   6        1.19       -1.04      2.64 o 
  -2  11   6        6.61        6.74      3.35 o 
  -1  11   6       12.42       15.49      4.33 o 
   0  11   6       95.56      107.14      7.09 o 
   1  11   6       34.44       40.29      5.11 o 
   2  11   6       95.14      110.41     14.06 o 
   3  11   6       40.13       48.90      6.85 o 
   4  11   6        4.17        4.39      6.24 o 
   5  11   6        0.43        6.45      5.89 o 
   6  11   6        2.24        2.19      4.80 o 
  -9  12   6       20.05       30.33     11.62 o 
  -8  12   6       53.57       53.51      9.80 o 
  -7  12   6       33.67       30.28      5.30 o 
  -6  12   6        3.83        2.98      3.40 o 
  -5  12   6        0.17       -0.58      3.25 o 
  -4  12   6        0.36        0.85      3.40 o 
  -3  12   6        9.21        3.86      3.54 o 
  -2  12   6        4.33        4.03      3.32 o 
  -1  12   6      103.49      114.36     14.99 o 
   0  12   6        5.56        8.28      3.76 o 
   1  12   6        0.61       -1.02      3.26 o 
   2  12   6      170.28      184.62     11.79 o 
   3  12   6       69.94       68.70     10.43 o 
   4  12   6        0.36        3.15      8.95 o 
  -7  13   6        5.40        1.75      5.85 o 
  -6  13   6       19.19       19.77      4.35 o 
  -5  13   6        8.80       18.25      4.37 o 
  -4  13   6       18.87       21.43      5.29 o 
  -3  13   6        1.02       -1.25      3.58 o 
  -2  13   6        7.31        9.22      3.66 o 
  -1  13   6        6.24        7.36      3.89 o 
   0  13   6       48.65       47.00      5.71 o 
   1  13   6       24.23       16.40      6.35 o 
   2  13   6        0.72        7.78      5.05 o 
  -4  14   6        0.65        5.43      6.98 o 
  -3  14   6       77.77       74.55     16.70 o 
  -2  14   6       96.38       89.30      8.53 o 
  -1  14   6        6.60        3.68      3.99 o 
 -15   1   7       10.56        3.68      5.80 o 
 -14   1   7        3.24        6.99      5.55 o 
 -13   1   7       30.76       30.28      6.83 o 
 -12   1   7      174.20      146.42     11.76 o 
 -11   1   7        1.89        1.60      3.60 o 
 -10   1   7        6.84        1.22      3.43 o 
  -9   1   7      142.81      129.89      6.57 o 
  -8   1   7      335.75      336.88      7.60 o 
  -7   1   7        1.17        4.11      2.41 o 
  -6   1   7      103.30       89.34      3.41 o 
  -5   1   7       17.06       16.45      2.18 o 
  -4   1   7        1.28        5.03      1.51 o 
  -3   1   7      133.36      119.55      2.77 o 
  -2   1   7      902.58      902.40      8.43 o 
  -1   1   7     2062.52     2099.53     22.11 o 
   0   1   7      871.96      857.34     12.66 o 
   1   1   7      140.54      146.90      3.43 o 
   2   1   7        8.42        6.36      1.82 o 
   3   1   7       27.20       28.31      2.88 o 
   4   1   7      531.61      548.45      9.84 o 
   5   1   7       12.17        6.11      3.32 o 
   6   1   7       20.46       14.74      3.28 o 
   7   1   7       16.78       16.11      3.94 o 
   8   1   7        2.82        2.79      3.43 o 
   9   1   7        7.17        4.81      3.85 o 
  10   1   7        0.03       -1.03      4.09 o 
 -15   2   7        0.33       -3.75      5.12 o 
 -14   2   7       11.55        7.79      5.64 o 
 -13   2   7       16.94       22.95      7.00 o 
 -12   2   7      110.33       95.72     10.36 o 
 -11   2   7       20.15       14.12      4.06 o 
 -10   2   7       21.42       20.19      4.02 o 
  -9   2   7      358.83      322.04     16.86 o 
  -8   2   7      299.29      283.90      5.96 o 
  -7   2   7        0.01       -1.70      1.70 o 
  -6   2   7       55.05       61.36      4.27 o 
  -5   2   7      893.26     1016.98     12.35 o 
  -4   2   7     1349.57     1475.18     12.62 o 
  -3   2   7       35.90       43.34      1.85 o 
  -2   2   7     1322.09     1379.35     11.59 o 
  -1   2   7        4.25        7.54      1.06 o 
   0   2   7       59.61       69.81      3.37 o 
   1   2   7        4.76        6.70      1.91 o 
   2   2   7        3.94       10.76      5.14 o 
   3   2   7       66.66       70.38      3.58 o 
   4   2   7       65.26       79.36      4.56 o 
   5   2   7       44.41       50.84      5.19 o 
   6   2   7        3.04       -0.24      2.42 o 
   7   2   7      141.66      147.65      8.19 o 
   8   2   7       19.06       14.62      4.04 o 
   9   2   7        2.89        0.80      3.71 o 
  10   2   7       13.33       18.56      6.89 o 
 -15   3   7        0.14       -0.46      6.44 o 
 -14   3   7       36.80       47.62     14.33 o 
 -13   3   7        4.52        6.04      5.01 o 
 -12   3   7       91.32      112.56      8.70 o 
 -11   3   7        1.94        1.71      3.42 o 
 -10   3   7      508.06      473.66     13.26 o 
  -9   3   7      143.34      162.09      9.03 o 
  -8   3   7      394.57      397.61      7.43 o 
  -7   3   7        5.50        6.43      2.16 o 
  -6   3   7        0.02        0.67      1.52 o 
  -5   3   7      160.43      205.13      4.26 o 
  -4   3   7       22.95       28.64      1.96 o 
  -3   3   7        3.82       12.39      1.51 o 
  -2   3   7      492.99      453.05      5.81 o 
  -1   3   7       58.27       64.14      2.47 o 
   0   3   7        2.67        4.75      1.73 o 
   1   3   7     1477.84     1514.56     15.00 o 
   2   3   7      490.41      495.21      8.21 o 
   3   3   7      153.90      156.05      4.72 o 
   4   3   7      362.64      372.48      7.29 o 
   5   3   7       82.89       84.39      4.95 o 
   6   3   7       18.55       18.39      3.26 o 
   7   3   7       10.47        8.06      4.09 o 
   8   3   7        7.63       -2.77      4.76 o 
   9   3   7        2.50       -5.39      6.88 o 
  10   3   7       98.16       80.29     11.33 o 
 -14   4   7       45.93       46.84     10.40 o 
 -13   4   7        2.37        1.95      3.92 o 
 -12   4   7        1.36       -2.88      2.88 o 
 -11   4   7       29.86       25.30      6.72 o 
 -10   4   7       14.31       12.62      3.38 o 
  -9   4   7      139.37      129.71      6.15 o 
  -8   4   7      133.55      138.80      5.23 o 
  -7   4   7      227.01      224.68      5.16 o 
  -6   4   7      207.08      223.80      4.71 o 
  -5   4   7       46.88       55.81      2.89 o 
  -4   4   7      115.14      129.29      3.46 o 
  -3   4   7      338.38      372.08      5.61 o 
  -2   4   7      304.28      306.47      9.46 o 
  -1   4   7     1472.70     1458.26     13.24 o 
   0   4   7       69.05       67.86      3.31 o 
   1   4   7       15.59       13.06      1.92 o 
   2   4   7      409.49      429.07      7.79 o 
   3   4   7        5.09        7.08      1.84 o 
   4   4   7      311.75      321.13      7.29 o 
   5   4   7       84.68       80.64      6.85 o 
   6   4   7        2.71        8.15      4.58 o 
   7   4   7       25.26       20.26      9.84 o 
   8   4   7        0.58        1.66      8.60 o 
   9   4   7       16.14       19.97      7.39 o 
 -14   5   7        8.54       -2.45      5.29 o 
 -13   5   7       10.04       10.67      5.35 o 
 -12   5   7       39.79       28.95      4.80 o 
 -11   5   7      520.33      531.59     13.49 o 
 -10   5   7      301.05      292.68      8.50 o 
  -9   5   7      105.95      101.96      5.63 o 
  -8   5   7     1884.81     1840.45     19.85 o 
  -7   5   7      363.57      356.27      9.29 o 
  -6   5   7      370.43      350.68      7.44 o 
  -5   5   7      159.41      151.29      4.07 o 
  -4   5   7      781.04      784.45     10.53 o 
  -3   5   7      167.59      170.68      3.82 o 
  -2   5   7      442.17      438.10      6.38 o 
  -1   5   7      406.15      382.01      5.79 o 
   0   5   7      119.80      112.38      3.56 o 
   1   5   7       44.00       48.79      3.65 o 
   2   5   7       80.78       75.17      4.87 o 
   3   5   7       45.18       49.33      4.40 o 
   4   5   7        0.25        5.13      2.53 o 
   5   5   7       92.01       81.64      7.15 o 
   6   5   7       46.58       58.41      6.68 o 
   7   5   7        1.54       -0.52      4.77 o 
   8   5   7        6.48        3.74      5.77 o 
   9   5   7       41.62       42.39     18.83 o 
 -14   6   7        0.44       -0.30      7.85 o 
 -13   6   7        1.72        3.77      5.07 o 
 -12   6   7        1.53        8.36      4.81 o 
 -11   6   7        7.32        9.69      4.20 o 
 -10   6   7      287.37      283.58      8.46 o 
  -9   6   7       35.19       33.76      4.09 o 
  -8   6   7       31.46       25.50      3.36 o 
  -7   6   7       94.42      100.99      4.45 o 
  -6   6   7       65.69       65.39      3.13 o 
  -5   6   7        5.04        3.22      1.83 o 
  -4   6   7       46.88       41.33      2.65 o 
  -3   6   7        0.24        1.08      1.38 o 
  -2   6   7      279.56      310.24      9.01 o 
  -1   6   7      216.85      213.74      5.98 o 
   0   6   7     2204.99     2161.98     23.15 o 
   1   6   7     1033.49     1037.17     15.47 o 
   2   6   7     1688.91     1781.60     23.72 o 
   3   6   7     1321.98     1343.75     20.29 o 
   4   6   7       28.60       24.05      4.68 o 
   5   6   7      141.22      129.35     14.39 o 
   6   6   7       15.69       13.79      4.49 o 
   7   6   7        5.71        2.47      6.68 o 
   8   6   7        2.66        5.57      6.13 o 
   9   6   7        0.85       -0.05      6.26 o 
 -13   7   7       88.56       85.23      9.37 o 
 -12   7   7      156.72      153.40     11.42 o 
 -11   7   7       27.74       22.82      4.82 o 
 -10   7   7       79.62       67.36      6.15 o 
  -9   7   7       42.56       39.70      4.27 o 
  -8   7   7       39.14       33.64      4.02 o 
  -7   7   7       34.67       33.18      3.97 o 
  -6   7   7     2747.48     2652.31     21.92 o 
  -5   7   7     1109.88     1056.48     11.26 o 
  -4   7   7       31.51       28.60      2.81 o 
  -3   7   7       38.99       52.13      3.18 o 
  -2   7   7       84.87       77.37      4.11 o 
  -1   7   7      313.68      297.71      7.35 o 
   0   7   7      703.98      720.14     11.46 o 
   1   7   7        5.26        5.87      2.02 o 
   2   7   7       10.24       10.56      3.26 o 
   3   7   7       54.36       50.13      4.77 o 
   4   7   7       39.92       30.81      5.26 o 
   5   7   7      178.86      168.91      9.90 o 
   6   7   7       62.09       69.63      7.64 o 
   7   7   7       45.31       55.50      9.43 o 
   8   7   7       51.17       61.16     21.49 o 
 -13   8   7       92.38      109.49     17.66 o 
 -12   8   7        4.91       -0.57      4.27 o 
 -11   8   7        0.17        4.04      3.89 o 
 -10   8   7       42.44       51.76      5.98 o 
  -9   8   7       11.16       15.86      3.55 o 
  -8   8   7      349.79      358.22      9.17 o 
  -7   8   7       23.63       17.22      4.14 o 
  -6   8   7      773.09      773.62     13.20 o 
  -5   8   7      335.09      315.11      7.72 o 
  -4   8   7       17.98       21.08      2.72 o 
  -3   8   7        0.96       -0.64      1.89 o 
  -2   8   7        0.49       -1.92      1.92 o 
  -1   8   7      244.28      252.63      9.09 o 
   0   8   7      249.66      258.57      7.21 o 
   1   8   7       53.67       56.27      3.97 o 
   2   8   7        4.67        9.50      2.84 o 
   3   8   7      100.45      103.38      6.72 o 
   4   8   7      220.73      235.81     13.35 o 
   5   8   7       39.29       31.04      9.70 o 
   6   8   7        4.98        0.84      4.46 o 
   7   8   7       41.65       63.93     10.24 o 
   8   8   7      134.25      147.86     38.28 o 
 -12   9   7       11.40        8.36      6.69 o 
 -11   9   7       39.19       43.37      6.09 o 
 -10   9   7       29.03       40.29      5.75 o 
  -9   9   7       15.51       13.47      4.05 o 
  -8   9   7        6.46        2.63      3.66 o 
  -7   9   7      213.35      188.99      8.56 o 
  -6   9   7       13.59       21.56      3.52 o 
  -5   9   7      108.15       85.13      4.56 o 
  -4   9   7        0.00        0.72      2.29 o 
  -3   9   7       21.72       10.78      2.38 o 
  -2   9   7        5.14        2.09      2.24 o 
  -1   9   7        0.46        1.38      2.31 o 
   0   9   7        6.95        7.51      2.84 o 
   1   9   7       54.88       54.39      4.23 o 
   2   9   7       18.37       15.95      4.17 o 
   3   9   7       94.83       99.39     10.47 o 
   4   9   7       15.41       12.24      4.78 o 
   5   9   7        0.27        1.56      4.21 o 
   6   9   7       26.55       18.79      6.96 o 
   7   9   7        7.04       -2.85      5.94 o 
 -11  10   7       19.24       32.08     13.27 o 
 -10  10   7       34.74       36.64      6.76 o 
  -9  10   7        1.17       -3.98      3.98 o 
  -8  10   7       40.65       46.13      5.68 o 
  -7  10   7       34.84       20.19      7.07 o 
  -6  10   7      194.88      181.58      8.52 o 
  -5  10   7        0.31        2.02      2.52 o 
  -4  10   7       51.90       46.73      3.89 o 
  -3  10   7        3.38        0.42      2.54 o 
  -2  10   7       13.29        9.34      3.83 o 
  -1  10   7       13.03       11.39      3.40 o 
   0  10   7       14.84       13.24      3.72 o 
   1  10   7       72.56       72.74      5.08 o 
   2  10   7       27.68       30.83      4.88 o 
   3  10   7       52.26       70.16     10.55 o 
   4  10   7      101.70      104.61      9.13 o 
   5  10   7        4.12        1.99      4.54 o 
   6  10   7        0.31        2.43      4.91 o 
 -10  11   7        0.97        5.85     11.51 o 
  -9  11   7       45.53       47.83      9.81 o 
  -8  11   7        0.23        8.71      4.16 o 
  -7  11   7       39.04       46.17      6.36 o 
  -6  11   7        0.11        0.11      3.13 o 
  -5  11   7       45.26       37.08      4.50 o 
  -4  11   7        4.20        9.46      3.02 o 
  -3  11   7       10.61       12.11      3.47 o 
  -2  11   7       15.66        8.19      2.95 o 
  -1  11   7        0.13       -2.94      2.94 o 
   0  11   7        0.07        2.98      3.38 o 
   1  11   7      312.29      336.03     10.17 o 
   2  11   7      135.16      166.45     13.56 o 
   3  11   7       25.32       12.16      6.63 o 
   4  11   7       45.64       40.87     10.78 o 
   5  11   7        0.01        4.77      5.27 o 
  -8  12   7       29.86       27.79      6.74 o 
  -7  12   7       38.38       44.84      6.01 o 
  -6  12   7        2.01        2.83      3.49 o 
  -5  12   7       40.45       51.31      5.16 o 
  -4  12   7        0.05        2.44      3.88 o 
  -3  12   7        0.17       -0.40      3.17 o 
  -2  12   7        3.37        7.42      3.38 o 
  -1  12   7        1.21       -0.78      3.80 o 
   0  12   7        0.71        4.88      3.73 o 
   1  12   7        5.96        6.09      4.72 o 
   2  12   7        2.94        2.23      6.36 o 
   3  12   7        2.44        0.46      7.16 o 
   4  12   7        0.26        3.59      6.43 o 
  -7  13   7        4.37       12.51      6.29 o 
  -6  13   7        0.72        8.67      6.76 o 
  -5  13   7        0.57        7.15      4.32 o 
  -4  13   7       16.70       12.40      4.89 o 
  -3  13   7       32.30       30.61      4.46 o 
  -2  13   7       14.18       14.64      3.86 o 
  -1  13   7        6.55       -3.57      3.57 o 
   0  13   7       65.98       68.29      7.22 o 
   1  13   7       14.21       22.54     11.18 o 
   2  13   7       15.85       10.34     11.82 o 
 -15   0   8       52.38       54.39     13.47 o 
 -14   0   8      217.92      219.98     22.28 o 
 -13   0   8       30.03       11.39      7.72 o 
 -12   0   8       17.04        9.23      7.05 o 
 -11   0   8      691.25      648.63     28.40 o 
 -10   0   8     2319.43     1967.19     53.42 o 
  -9   0   8      314.02      245.87     11.12 o 
  -8   0   8       48.86       52.94      6.01 o 
  -7   0   8      130.49      123.91      6.57 o 
  -6   0   8       19.83       30.41      3.96 o 
  -5   0   8     1395.06     1489.50     28.79 o 
  -4   0   8      651.72      711.22     13.11 o 
  -3   0   8      154.30      136.06      5.22 o 
  -2   0   8      654.80      674.26     10.39 o 
  -1   0   8       46.02       39.75      4.49 o 
   0   0   8     1443.39     1408.96     35.97 o 
   1   0   8        3.31       12.44      3.66 o 
   2   0   8       87.84      108.76      8.03 o 
   3   0   8       58.33       54.84      6.70 o 
   4   0   8      162.19      181.57     11.98 o 
   5   0   8      177.51      183.79     11.34 o 
   6   0   8       33.47       40.54      6.96 o 
   7   0   8       18.42       19.29      5.96 o 
   8   0   8        3.68        4.56      5.85 o 
   9   0   8        1.84       -3.30      5.76 o 
 -15   1   8        0.53       11.82      6.22 o 
 -14   1   8        4.21        2.71      5.15 o 
 -13   1   8       39.77       41.38      7.42 o 
 -12   1   8       22.29       31.53      6.40 o 
 -11   1   8       36.96       18.29      5.19 o 
 -10   1   8      113.29       89.21     19.62 o 
  -9   1   8      136.51      160.39      6.73 o 
  -8   1   8        7.94        6.10      2.20 o 
  -7   1   8      207.55      184.93      5.14 o 
  -6   1   8       48.34       53.03      4.11 o 
  -5   1   8      275.85      340.32      5.30 o 
  -4   1   8       35.84       43.63      2.28 o 
  -3   1   8       10.54       10.65      1.48 o 
  -2   1   8      954.42      989.32     10.06 o 
  -1   1   8     1111.94     1209.40     14.36 o 
   0   1   8      168.76      168.77      9.24 o 
   1   1   8       49.05       47.20      2.58 o 
   2   1   8        2.83        1.98      1.78 o 
   3   1   8      116.38      127.12      5.18 o 
   4   1   8       10.40        6.72      2.80 o 
   5   1   8       18.82       16.79      3.51 o 
   6   1   8        8.90        4.84      3.02 o 
   7   1   8       71.42       78.67      6.50 o 
   8   1   8       55.32       56.22      6.11 o 
   9   1   8       29.93       24.29      5.68 o 
 -15   2   8      126.96      140.65     13.74 o 
 -14   2   8        0.82       -4.36      5.48 o 
 -13   2   8       15.54       19.11      7.48 o 
 -12   2   8       25.91       12.25      5.12 o 
 -11   2   8        6.19        9.04      3.72 o 
 -10   2   8        0.00       -2.00      2.79 o 
  -9   2   8       68.69       71.65      5.23 o 
  -8   2   8      152.53      182.56      5.49 o 
  -7   2   8      313.46      340.64      6.18 o 
  -6   2   8      308.94      352.89      5.79 o 
  -5   2   8       88.05       86.72      3.09 o 
  -4   2   8       98.09       90.80      3.07 o 
  -3   2   8      754.18      797.45      8.31 o 
  -2   2   8       58.76       61.31      2.20 o 
  -1   2   8       68.62       90.37      3.72 o 
   0   2   8      124.48      115.22      3.09 o 
   1   2   8      485.75      490.07      7.51 o 
   2   2   8      394.48      387.38      7.21 o 
   3   2   8        9.63       10.12      2.43 o 
   4   2   8       73.89       75.15      5.46 o 
   5   2   8      143.86      160.00     11.99 o 
   6   2   8       14.95       18.34      6.24 o 
   7   2   8       15.84       10.26      3.95 o 
   8   2   8        5.21        5.81      3.79 o 
   9   2   8       22.70       12.48      6.96 o 
 -15   3   8       13.26       12.08      6.23 o 
 -14   3   8        9.15        7.91      6.37 o 
 -13   3   8      104.69      103.97     17.02 o 
 -12   3   8        0.19       -2.95      5.53 o 
 -11   3   8       37.99       33.40      5.07 o 
 -10   3   8       11.14       14.06      3.48 o 
  -9   3   8      407.87      378.84      7.74 o 
  -8   3   8      288.97      297.77      6.85 o 
  -7   3   8       14.68       12.38      2.04 o 
  -6   3   8      337.21      343.25      5.79 o 
  -5   3   8      757.68      778.07      8.70 o 
  -4   3   8       10.77       17.43      1.77 o 
  -3   3   8       18.68       33.05      2.41 o 
  -2   3   8      157.76      171.14      3.52 o 
  -1   3   8      375.20      411.73      5.56 o 
   0   3   8      154.53      155.27      4.18 o 
   1   3   8        1.08        2.54      1.43 o 
   2   3   8      152.19      163.76      6.04 o 
   3   3   8       99.13      112.29      5.17 o 
   4   3   8       76.82       77.80      4.75 o 
   5   3   8      138.09      140.17      7.03 o 
   6   3   8      397.32      403.48     11.20 o 
   7   3   8       18.02       16.65      6.67 o 
   8   3   8        3.66       -2.70      4.85 o 
   9   3   8        2.14       -1.09      5.67 o 
 -15   4   8        6.47        6.42      6.21 o 
 -14   4   8       90.46      110.67      8.71 o 
 -13   4   8      217.94      214.80     10.51 o 
 -12   4   8        0.32        1.73      3.67 o 
 -11   4   8       75.96       77.26      9.74 o 
 -10   4   8      198.13      177.84      6.90 o 
  -9   4   8     1594.49     1563.58     17.71 o 
  -8   4   8      891.45      896.39     10.63 o 
  -7   4   8      674.10      640.98      8.61 o 
  -6   4   8      220.45      213.94      5.86 o 
  -5   4   8       11.37        4.04      2.19 o 
  -4   4   8       30.48       35.64      2.33 o 
  -3   4   8      921.35      966.68      9.50 o 
  -2   4   8       48.78       51.47      2.60 o 
  -1   4   8       18.08       19.95      1.84 o 
   0   4   8       13.37       18.03      3.12 o 
   1   4   8     2112.73     2158.07     34.09 o 
   2   4   8      159.55      167.51      6.86 o 
   3   4   8      504.03      518.44     13.44 o 
   4   4   8       58.61       62.46      5.98 o 
   5   4   8        3.60        3.15      4.65 o 
   6   4   8        0.37       -2.75      4.12 o 
   7   4   8        2.52       -3.13      4.73 o 
   8   4   8        0.69       -0.49      5.46 o 
   9   4   8        1.76        2.25      7.55 o 
 -14   5   8        0.16        3.12      5.29 o 
 -13   5   8       14.60        9.18      4.17 o 
 -12   5   8      120.68      142.29      8.67 o 
 -11   5   8       17.84       18.40      3.96 o 
 -10   5   8      486.21      460.17     10.56 o 
  -9   5   8      456.07      436.18     14.89 o 
  -8   5   8     1842.38     1804.47     18.30 o 
  -7   5   8      110.48      116.87      3.99 o 
  -6   5   8       45.14       39.10      2.96 o 
  -5   5   8      172.31      173.11      4.62 o 
  -4   5   8        4.87        4.14      1.61 o 
  -3   5   8       86.36       88.27      3.03 o 
  -2   5   8      112.83      110.87      3.55 o 
  -1   5   8        0.39        0.75      1.38 o 
   0   5   8        8.48        9.96      2.39 o 
   1   5   8      698.23      699.60     12.25 o 
   2   5   8     1408.92     1378.16     23.54 o 
   3   5   8      262.17      287.88     10.29 o 
   4   5   8        2.38       -0.52      2.96 o 
   5   5   8       45.55       47.39      7.72 o 
   6   5   8       34.59       36.72     10.73 o 
   7   5   8       11.73       10.34      6.18 o 
   8   5   8        0.89       -4.94      4.94 o 
 -14   6   8       14.91        6.27      9.26 o 
 -13   6   8        8.76        5.89      5.06 o 
 -12   6   8        0.25        1.72      4.26 o 
 -11   6   8      118.09      135.67      7.27 o 
 -10   6   8       36.37       30.83      4.26 o 
  -9   6   8       10.43        6.54      2.62 o 
  -8   6   8       79.06       76.65      4.19 o 
  -7   6   8       10.67        7.80      2.31 o 
  -6   6   8      561.19      544.58      7.66 o 
  -5   6   8      122.59      121.73      4.37 o 
  -4   6   8       19.59       14.61      2.44 o 
  -3   6   8       11.99       16.47      1.77 o 
  -2   6   8       56.60       47.91      3.70 o 
  -1   6   8      319.96      287.70      6.74 o 
   0   6   8      418.62      401.74      7.54 o 
   1   6   8     1106.91     1165.41     17.70 o 
   2   6   8       24.05       24.78      4.43 o 
   3   6   8       59.98       57.43      6.46 o 
   4   6   8        2.03        5.45      3.98 o 
   5   6   8      142.16      139.66     13.60 o 
   6   6   8       74.30       96.51     10.86 o 
   7   6   8        1.19        4.14      6.69 o 
   8   6   8        3.22       -1.22      5.94 o 
 -13   7   8        4.07        2.90      5.00 o 
 -12   7   8       17.67       20.32      6.68 o 
 -11   7   8       30.03       34.28      5.20 o 
 -10   7   8       15.82       13.75      4.21 o 
  -9   7   8       71.37       76.58      5.47 o 
  -8   7   8      144.88      138.22      5.88 o 
  -7   7   8       76.50       80.42      4.14 o 
  -6   7   8      403.82      384.94      6.47 o 
  -5   7   8       18.54       21.73      2.82 o 
  -4   7   8        4.79        8.04      2.23 o 
  -3   7   8       36.62       30.53      2.49 o 
  -2   7   8       95.32       87.86      5.51 o 
  -1   7   8        0.04        1.62      2.06 o 
   0   7   8       69.45       64.43      4.47 o 
   1   7   8        1.07        2.47      2.52 o 
   2   7   8       63.18       64.94      6.41 o 
   3   7   8       34.11       38.53      5.40 o 
   4   7   8      496.22      457.89     14.41 o 
   5   7   8      159.13      155.43     13.25 o 
   6   7   8        2.75        2.16      8.64 o 
   7   7   8       15.82        5.19      6.40 o 
   8   7   8       78.71       90.63     12.00 o 
 -13   8   8       39.48       45.95     12.95 o 
 -12   8   8       54.13       73.61      7.39 o 
 -11   8   8       23.95       12.71      4.55 o 
 -10   8   8        7.16       15.82      4.39 o 
  -9   8   8        6.12        7.15      3.23 o 
  -8   8   8       37.18       35.14      4.13 o 
  -7   8   8      278.60      263.89      7.96 o 
  -6   8   8       69.56       78.01      4.31 o 
  -5   8   8      309.79      270.60      6.22 o 
  -4   8   8      651.65      619.23     10.60 o 
  -3   8   8       65.40       63.93      4.10 o 
  -2   8   8      297.87      286.80      6.98 o 
  -1   8   8       25.53       20.50      3.65 o 
   0   8   8       79.59       81.38      4.80 o 
   1   8   8        4.43       -0.55      3.60 o 
   2   8   8       31.88       30.80      5.61 o 
   3   8   8        7.78        5.63      3.90 o 
   4   8   8       91.32       71.80      7.55 o 
   5   8   8       65.69       58.89     10.70 o 
   6   8   8        9.90       16.73      7.02 o 
   7   8   8        0.77       -1.80      5.60 o 
 -12   9   8       86.10      100.87     17.58 o 
 -11   9   8       55.25       61.86      6.64 o 
 -10   9   8       98.65      110.69      9.68 o 
  -9   9   8        7.85        8.29      4.27 o 
  -8   9   8       33.25       34.75      5.05 o 
  -7   9   8        0.00        1.80      2.83 o 
  -6   9   8       13.16        9.68      3.13 o 
  -5   9   8        2.87        4.64      2.57 o 
  -4   9   8      582.32      573.17      9.75 o 
  -3   9   8      142.25      140.93      6.32 o 
  -2   9   8        5.20        3.31      2.69 o 
  -1   9   8      134.15      132.84      6.22 o 
   0   9   8       83.66       83.02      5.14 o 
   1   9   8       28.96       22.78      4.91 o 
   2   9   8        6.07        9.26      4.65 o 
   3   9   8      125.34      155.10     10.43 o 
   4   9   8       42.51       46.81      6.80 o 
   5   9   8        1.85       11.16      8.20 o 
   6   9   8        0.82        6.27      6.67 o 
 -11  10   8        6.14        9.74      7.64 o 
 -10  10   8        7.38       12.75      5.48 o 
  -9  10   8        2.81        6.42      4.26 o 
  -8  10   8        9.18        4.07      3.95 o 
  -7  10   8       25.69       30.06      4.38 o 
  -6  10   8       46.00       43.85      4.54 o 
  -5  10   8        3.40        2.53      2.68 o 
  -4  10   8        0.97       -0.57      2.38 o 
  -3  10   8        0.14        1.75      2.61 o 
  -2  10   8       52.80       44.67      4.92 o 
  -1  10   8        0.00       -2.08      2.60 o 
   0  10   8        0.79        1.89      3.42 o 
   1  10   8        1.44       -0.06      4.00 o 
   2  10   8        0.20       -0.94      4.30 o 
   3  10   8      141.39      159.70     13.42 o 
   4  10   8       50.34       57.10     12.02 o 
   5  10   8       26.21       13.75      7.20 o 
 -10  11   8        7.41       21.68      7.44 o 
  -9  11   8       56.83       51.64      6.08 o 
  -8  11   8       26.48       15.86      4.84 o 
  -7  11   8       28.59       34.98      4.53 o 
  -6  11   8       45.48       45.57      4.99 o 
  -5  11   8       28.76       34.80      3.82 o 
  -4  11   8        0.48       -2.71      4.11 o 
  -3  11   8        8.11        9.62      3.37 o 
  -2  11   8       32.37       27.30      4.80 o 
  -1  11   8        3.95        6.08      3.76 o 
   0  11   8       96.80       89.10      7.53 o 
   1  11   8       69.60       71.25      9.75 o 
   2  11   8        0.85        1.49      6.98 o 
   3  11   8       83.83       91.30     17.96 o 
   4  11   8       27.47       29.38      7.91 o 
  -9  12   8        1.89       -5.56     14.37 o 
  -8  12   8      199.71      244.80     10.70 o 
  -7  12   8       35.14       34.72      4.94 o 
  -6  12   8        1.60        5.72      3.62 o 
  -5  12   8        0.35       -5.38      5.38 o 
  -4  12   8       75.52       91.51      6.15 o 
  -3  12   8        8.56       11.12      3.65 o 
  -2  12   8       49.60       45.13      6.15 o 
  -1  12   8       65.94       61.16      7.02 o 
   0  12   8       72.56       79.09      9.14 o 
   1  12   8        1.60       11.73      7.09 o 
   2  12   8       21.02       13.75      7.22 o 
   3  12   8       60.16       61.24     10.12 o 
  -6  13   8       23.43       32.29      8.18 o 
  -5  13   8       30.74       34.29      7.28 o 
  -4  13   8       41.87       39.19      5.92 o 
  -3  13   8       30.47       39.69      6.71 o 
  -2  13   8        0.17        2.56      4.20 o 
  -1  13   8       10.69        6.16      4.50 o 
   0  13   8        6.67        7.13      4.48 o 
   1  13   8       28.72       74.96     14.13 o 
 -15   1   9       12.47       21.04      8.81 o 
 -14   1   9       38.39       35.70      7.72 o 
 -13   1   9       27.59       19.76     13.54 o 
 -12   1   9       30.34       38.16      6.65 o 
 -11   1   9       12.90        4.15      4.03 o 
 -10   1   9        8.79        0.93      4.13 o 
  -9   1   9      353.64      298.79      7.62 o 
  -8   1   9       39.05       28.67      3.17 o 
  -7   1   9        0.01       -1.04      1.62 o 
  -6   1   9        4.05        6.37      2.23 o 
  -5   1   9     1090.21     1117.94     12.01 o 
  -4   1   9      113.18      117.19      3.47 o 
  -3   1   9      376.83      403.08      5.42 o 
  -2   1   9      291.83      319.45      7.86 o 
  -1   1   9      112.78      129.60      6.18 o 
   0   1   9      473.43      464.82     15.84 o 
   1   1   9      170.12      155.73     11.29 o 
   2   1   9       25.84       25.96      4.43 o 
   3   1   9       17.72       16.00      3.66 o 
   4   1   9        5.80        3.07      2.76 o 
   5   1   9       77.17       71.13      5.88 o 
   6   1   9        0.13        0.08      3.04 o 
   7   1   9        0.53       -1.25      3.61 o 
   8   1   9       21.24       21.85      5.00 o 
   9   1   9       14.51        6.58      4.36 o 
 -15   2   9       98.56       93.40     11.78 o 
 -14   2   9        2.79        7.75      5.28 o 
 -13   2   9        3.82        3.14      7.02 o 
 -12   2   9      176.75      169.05     24.34 o 
 -11   2   9      298.91      246.84     37.32 o 
 -10   2   9      170.53      159.74      7.48 o 
  -9   2   9      288.16      244.95      7.97 o 
  -8   2   9       88.58      108.96      4.28 o 
  -7   2   9      248.74      263.37      5.48 o 
  -6   2   9       91.18       85.34      3.47 o 
  -5   2   9      514.52      523.95      6.89 o 
  -4   2   9       40.76       41.35      2.25 o 
  -3   2   9      341.21      321.63      3.97 o 
  -2   2   9        0.01       -0.27      1.17 o 
  -1   2   9       17.93       14.73      2.51 o 
   0   2   9      125.88      129.14      5.02 o 
   1   2   9      123.37      132.68     10.77 o 
   2   2   9      139.07      149.25      7.84 o 
   3   2   9       63.18       59.95      6.02 o 
   4   2   9      130.10      121.09      7.02 o 
   5   2   9      161.67      173.51      8.74 o 
   6   2   9       67.96       73.59      6.25 o 
   7   2   9        2.18        0.84      3.42 o 
   8   2   9       11.51        4.47     10.57 o 
   9   2   9        9.36        9.20      7.20 o 
 -15   3   9       22.29       22.49      8.38 o 
 -14   3   9        6.93       20.76      6.77 o 
 -13   3   9       33.98       41.08      7.53 o 
 -12   3   9       13.60        4.28      6.79 o 
 -11   3   9      193.89      184.06     17.40 o 
 -10   3   9       49.82       56.18      5.01 o 
  -9   3   9      218.70      210.53      6.11 o 
  -8   3   9     1572.15     1524.36     15.48 o 
  -7   3   9     4547.46     4425.33     33.31 o 
  -6   3   9      936.00      889.44     10.63 o 
  -5   3   9     1061.21     1045.10     10.65 o 
  -4   3   9       33.94       31.54      2.03 o 
  -3   3   9     1147.51     1184.77     10.56 o 
  -2   3   9      376.62      400.76      5.49 o 
  -1   3   9       52.30       41.45      3.84 o 
   0   3   9       18.95       17.21      3.83 o 
   1   3   9        6.60        3.23      2.22 o 
   2   3   9        3.08       -0.92      2.86 o 
   3   3   9      264.95      289.85     10.21 o 
   4   3   9        3.98        1.49      2.98 o 
   5   3   9      244.77      271.83      9.20 o 
   6   3   9       47.17       46.50     12.90 o 
   7   3   9       46.41       56.24      9.61 o 
   8   3   9        3.59       -4.75      5.28 o 
 -15   4   9       18.08       18.51      7.64 o 
 -14   4   9       20.81       19.75      5.82 o 
 -13   4   9       15.40       14.12      4.34 o 
 -12   4   9        0.03       -3.00      3.00 o 
 -11   4   9        0.00        1.43      2.80 o 
 -10   4   9        6.54        2.58      2.64 o 
  -9   4   9        1.06        0.90      2.04 o 
  -8   4   9       30.14       24.76      2.96 o 
  -7   4   9       46.33       47.20      3.10 o 
  -6   4   9        0.34        2.04      2.11 o 
  -5   4   9      163.40      172.94      4.81 o 
  -4   4   9      613.39      646.31      7.22 o 
  -3   4   9      249.48      274.96      6.41 o 
  -2   4   9      150.64      164.72      3.86 o 
  -1   4   9       85.39       83.82      4.83 o 
   0   4   9       56.34       60.93      4.92 o 
   1   4   9      920.52      908.79     16.16 o 
   2   4   9      924.72      938.18     15.24 o 
   3   4   9        3.09        4.32      4.57 o 
   4   4   9      152.90      157.53     12.34 o 
   5   4   9       58.64       55.68      8.40 o 
   6   4   9      111.16      109.06     13.97 o 
   7   4   9       77.38       85.15     10.89 o 
   8   4   9       32.46       22.87      8.44 o 
 -14   5   9       15.41       17.35      4.93 o 
 -13   5   9       21.08       16.26      4.75 o 
 -12   5   9        5.71        2.88      3.47 o 
 -11   5   9        0.76        0.81      2.94 o 
 -10   5   9      128.99      126.38      6.65 o 
  -9   5   9       10.10        9.83      2.76 o 
  -8   5   9       39.37       33.77      3.11 o 
  -7   5   9      450.57      451.34      7.09 o 
  -6   5   9       69.70       75.18      3.79 o 
  -5   5   9      282.41      284.13      5.47 o 
  -4   5   9      382.01      387.66      6.07 o 
  -3   5   9      370.78      353.48      7.94 o 
  -2   5   9        7.11        7.24      1.85 o 
  -1   5   9      257.31      261.09      5.91 o 
   0   5   9      181.49      178.99      7.93 o 
   1   5   9      685.04      744.48     19.14 o 
   2   5   9      741.59      754.45     21.55 o 
   3   5   9       22.08       22.85      6.18 o 
   4   5   9       51.96       41.72      7.43 o 
   5   5   9       33.05       41.42     14.08 o 
   6   5   9       10.01       11.31      6.13 o 
   7   5   9       20.19       23.21      7.70 o 
   8   5   9       18.16        9.45      8.35 o 
 -14   6   9       36.41       23.66     10.78 o 
 -13   6   9       37.99       39.67      6.91 o 
 -12   6   9       93.66       91.69     11.62 o 
 -11   6   9       38.67       27.95      4.11 o 
 -10   6   9      102.87      107.28      5.41 o 
  -9   6   9      136.93      142.88      6.02 o 
  -8   6   9        4.58        6.91      2.27 o 
  -7   6   9       32.77       36.41      2.77 o 
  -6   6   9      209.34      202.27      5.02 o 
  -5   6   9       88.87       89.62      3.74 o 
  -4   6   9      108.79       95.82      3.56 o 
  -3   6   9        4.79        4.16      2.07 o 
  -2   6   9       41.54       37.36      3.32 o 
  -1   6   9       21.78       12.83      2.96 o 
   0   6   9       32.07       32.41      4.91 o 
   1   6   9        0.06       -1.59      3.30 o 
   2   6   9       11.27       14.70      3.82 o 
   3   6   9      242.59      240.79     17.05 o 
   4   6   9        6.41        0.41      4.84 o 
   5   6   9       41.12       42.92     11.11 o 
   6   6   9       11.79       13.84      6.90 o 
   7   6   9       11.47        6.82      6.45 o 
 -13   7   9        8.78        6.97      5.20 o 
 -12   7   9        3.79        1.45      4.38 o 
 -11   7   9       11.72       10.70      4.11 o 
 -10   7   9       37.48       40.28      4.46 o 
  -9   7   9       82.59       76.88      4.85 o 
  -8   7   9      496.86      486.86      9.33 o 
  -7   7   9        0.40       -1.14      1.65 o 
  -6   7   9        1.13       -0.10      1.66 o 
  -5   7   9        2.20        3.15      2.13 o 
  -4   7   9       44.50       34.41      2.92 o 
  -3   7   9        7.24        5.16      2.16 o 
  -2   7   9        5.98        5.75      2.58 o 
  -1   7   9      394.24      421.60     10.19 o 
   0   7   9      212.89      220.24     12.65 o 
   1   7   9       80.82       87.08      8.05 o 
   2   7   9        0.65        2.90      4.24 o 
   3   7   9      131.10      133.01     11.96 o 
   4   7   9      116.76      110.38     11.48 o 
   5   7   9        1.09        5.76      5.76 o 
   6   7   9       20.06       13.12      6.63 o 
   7   7   9       61.87       65.55     10.50 o 
 -13   8   9       13.12       18.14     17.40 o 
 -12   8   9        0.03        4.36      5.61 o 
 -11   8   9        2.07       -3.58      3.58 o 
 -10   8   9        4.23        1.56      3.38 o 
  -9   8   9      217.19      216.51      7.77 o 
  -8   8   9        6.81        3.36      2.70 o 
  -7   8   9      305.41      297.88      8.39 o 
  -6   8   9      327.58      289.29      6.56 o 
  -5   8   9       31.74       21.55      2.88 o 
  -4   8   9       41.58       48.60      3.27 o 
  -3   8   9       30.33       22.22      3.00 o 
  -2   8   9      225.79      217.89      6.81 o 
  -1   8   9        0.08        0.65      2.79 o 
   0   8   9        1.86       -3.26      3.26 o 
   1   8   9       68.06       71.61      6.97 o 
   2   8   9        4.07        2.88      4.03 o 
   3   8   9      759.09      715.39     22.99 o 
   4   8   9      369.23      384.42     17.93 o 
   5   8   9      115.29      132.41     31.95 o 
   6   8   9       31.89       29.93     14.24 o 
 -12   9   9        0.47        5.29      5.95 o 
 -11   9   9       84.51       80.98      8.79 o 
 -10   9   9        0.29       -0.64      4.13 o 
  -9   9   9        5.64        7.84      4.05 o 
  -8   9   9       34.16       20.36      4.99 o 
  -7   9   9        0.01        2.23      2.75 o 
  -6   9   9       97.00      103.28      5.07 o 
  -5   9   9      463.88      489.17      9.33 o 
  -4   9   9      494.34      484.16     11.94 o 
  -3   9   9        0.25       -0.71      2.41 o 
  -2   9   9       35.46       41.43      4.45 o 
  -1   9   9       67.97       62.87      5.43 o 
   0   9   9        0.07        1.07      3.92 o 
   1   9   9       13.27       17.44      5.33 o 
   2   9   9       90.85       90.90     11.23 o 
   3   9   9       94.96      119.26     17.25 o 
   4   9   9       19.51       11.06      6.61 o 
   5   9   9       43.10       47.59      9.48 o 
   6   9   9       31.62       28.26     10.59 o 
 -11  10   9       44.10       38.47      9.36 o 
 -10  10   9        0.21        9.36      5.02 o 
  -9  10   9        0.05       -0.51      5.27 o 
  -8  10   9        5.46        6.32      3.48 o 
  -7  10   9        2.22        4.44      3.44 o 
  -6  10   9        5.07        1.97      2.75 o 
  -5  10   9      154.57      152.69      6.02 o 
  -4  10   9        2.04        5.64      3.17 o 
  -3  10   9       50.78       52.43      4.70 o 
  -2  10   9       42.77       45.19      6.51 o 
  -1  10   9       71.89       78.64      8.95 o 
   0  10   9       14.32        4.69      4.16 o 
   1  10   9       28.94       29.22      6.01 o 
   2  10   9       22.83       31.95      6.36 o 
   3  10   9        1.37       -7.11      7.11 o 
   4  10   9       12.73       -2.82      8.77 o 
   5  10   9        0.17       10.65      9.80 o 
 -10  11   9       20.56       26.22     12.03 o 
  -9  11   9        0.20        2.98      4.75 o 
  -8  11   9       72.77       74.11      6.05 o 
  -7  11   9        0.37        6.68      3.50 o 
  -6  11   9       28.07       21.76      4.00 o 
  -5  11   9        0.01        1.02      3.20 o 
  -4  11   9        1.63        1.13      4.11 o 
  -3  11   9       35.47       31.92      7.51 o 
  -2  11   9       19.62       27.17      6.28 o 
  -1  11   9       10.29        9.32      4.85 o 
   0  11   9       28.56       12.68     12.74 o 
   1  11   9       18.43       12.77      7.11 o 
   2  11   9        0.72       -1.99      5.59 o 
   3  11   9        4.00       -7.98      7.98 o 
  -8  12   9       14.19       12.24      4.80 o 
  -7  12   9       10.40       11.29      3.85 o 
  -6  12   9        3.03        8.84      5.30 o 
  -5  12   9       26.33       36.55      5.54 o 
  -4  12   9       16.58       23.34      4.15 o 
  -3  12   9      110.86      120.57      8.28 o 
  -2  12   9       12.86       13.59      5.36 o 
  -1  12   9       12.15        9.69      5.01 o 
   0  12   9        7.96        6.84      6.78 o 
   1  12   9        2.13       10.64      6.91 o 
   2  12   9       12.54        9.10      7.08 o 
  -6  13   9        3.36       -5.46      5.46 o 
  -5  13   9        1.66        2.99      6.11 o 
  -4  13   9        5.74       11.35      3.86 o 
  -3  13   9        2.68        2.00      3.73 o 
  -2  13   9        1.04        6.56      4.65 o 
  -1  13   9        0.78        1.07      5.67 o 
 -15   0  10      144.51      155.72     19.41 o 
 -14   0  10      247.65      279.93     21.60 o 
 -13   0  10        0.67       -0.49      5.50 o 
 -12   0  10      148.46      138.33     16.22 o 
 -11   0  10        3.61        5.88      6.16 o 
 -10   0  10       26.67       22.73     12.13 o 
  -9   0  10      274.42      205.38     13.00 o 
  -8   0  10      413.17      366.12     10.89 o 
  -7   0  10      228.98      255.55      9.22 o 
  -6   0  10       29.29       41.05      4.82 o 
  -5   0  10      240.57      275.43      9.80 o 
  -4   0  10      260.23      270.60      8.31 o 
  -3   0  10      224.18      224.42      6.38 o 
  -2   0  10      979.25      965.24     20.47 o 
  -1   0  10      493.91      456.88     19.78 o 
   0   0  10      540.45      583.39     23.25 o 
   1   0  10       65.29       62.05      9.84 o 
   2   0  10      353.63      403.58     20.54 o 
   3   0  10        0.10       -3.70      3.75 o 
   4   0  10       45.07       52.69      7.56 o 
   5   0  10        5.20        8.39      5.07 o 
   6   0  10      132.70      150.68     12.85 o 
   7   0  10       28.19       31.12      7.57 o 
   8   0  10       98.69       85.33     11.11 o 
 -15   1  10      129.88      133.63     13.97 o 
 -14   1  10      117.77      141.57     12.76 o 
 -13   1  10       14.39       13.11      5.81 o 
 -12   1  10      206.72      172.88     12.74 o 
 -11   1  10       36.40       31.07      5.07 o 
 -10   1  10      186.62      156.23      7.63 o 
  -9   1  10       59.83       70.55      3.99 o 
  -8   1  10       36.58       44.42      3.84 o 
  -7   1  10       18.39       24.94      3.02 o 
  -6   1  10      774.08      764.65     10.90 o 
  -5   1  10      461.25      441.72      6.98 o 
  -4   1  10        0.29       -1.21      1.36 o 
  -3   1  10      120.79      106.52      3.35 o 
  -2   1  10       10.21        7.18      2.74 o 
  -1   1  10     1352.48     1449.29     61.11 o 
   0   1  10     1093.07     1133.54     23.99 o 
   1   1  10      123.99      139.90     20.08 o 
   2   1  10       50.68       62.13      6.00 o 
   3   1  10      122.83      136.44      7.38 o 
   4   1  10        9.03       12.86      3.71 o 
   5   1  10        3.14       -1.14      3.11 o 
   6   1  10        2.48        2.08      3.55 o 
   7   1  10       26.96       18.95      7.23 o 
   8   1  10       17.10       18.23      4.99 o 
 -15   2  10       56.06       58.15      9.53 o 
 -14   2  10        9.44       -2.04      7.87 o 
 -13   2  10       14.34       11.93      5.67 o 
 -12   2  10       57.16       62.50      8.36 o 
 -11   2  10       37.33       28.62      4.94 o 
 -10   2  10       63.04       58.09      3.79 o 
  -9   2  10     1031.81      862.41     10.54 o 
  -8   2  10      917.70      861.67     11.37 o 
  -7   2  10       33.87       35.27      4.19 o 
  -6   2  10      206.43      202.92      5.65 o 
  -5   2  10      167.28      187.13      4.52 o 
  -4   2  10      185.16      187.22      3.89 o 
  -3   2  10      553.31      568.56      7.90 o 
  -2   2  10       20.94       16.15      2.56 o 
  -1   2  10      328.83      364.70     10.20 o 
   0   2  10        6.75        7.47      9.55 o 
   1   2  10       83.37       77.34     10.84 o 
   2   2  10      184.09      212.72      8.84 o 
   3   2  10       94.53      112.36      7.98 o 
   4   2  10      262.32      280.08      9.28 o 
   5   2  10       48.64       51.52      5.54 o 
   6   2  10        7.00       11.60      4.14 o 
   7   2  10        9.77        1.30      4.74 o 
   8   2  10       16.23       12.25      7.11 o 
 -15   3  10        1.51        2.65      5.72 o 
 -14   3  10       32.34       30.76      7.59 o 
 -13   3  10        0.80       -3.78      3.78 o 
 -12   3  10        5.83       10.14      4.36 o 
 -11   3  10        2.07       -2.07      2.96 o 
 -10   3  10      153.23      127.20      5.41 o 
  -9   3  10       19.08       29.95      3.02 o 
  -8   3  10      420.87      391.00      6.77 o 
  -7   3  10     2159.02     2003.87     17.95 o 
  -6   3  10       79.75       98.02      4.89 o 
  -5   3  10       22.49       26.49      2.16 o 
  -4   3  10      177.54      183.99      4.22 o 
  -3   3  10      287.46      305.06      6.00 o 
  -2   3  10       73.18       81.42      3.38 o 
  -1   3  10        0.87       -0.06      1.95 o 
   0   3  10       40.46       37.17      5.68 o 
   1   3  10       59.53       49.18      9.81 o 
   2   3  10      280.95      317.23     10.77 o 
   3   3  10      384.84      403.03     12.38 o 
   4   3  10       61.57       63.37      6.58 o 
   5   3  10        8.58        5.07      5.60 o 
   6   3  10        0.24        0.15      5.57 o 
   7   3  10        1.12       -2.73      5.31 o 
   8   3  10       19.45        6.10     10.79 o 
 -15   4  10        9.46       14.23     18.18 o 
 -14   4  10       19.63       15.36      7.50 o 
 -13   4  10        3.47        3.38      6.80 o 
 -12   4  10        8.04        3.35      3.33 o 
 -11   4  10      150.25      144.18      7.34 o 
 -10   4  10       22.88       24.36      3.37 o 
  -9   4  10      228.62      225.01      6.13 o 
  -8   4  10      124.59      120.73      4.45 o 
  -7   4  10       28.29       29.53      2.78 o 
  -6   4  10      175.64      180.70      4.72 o 
  -5   4  10        6.36       17.02      2.16 o 
  -4   4  10      569.29      538.34      7.00 o 
  -3   4  10        2.49       -0.31      1.99 o 
  -2   4  10       11.60       13.36      2.35 o 
  -1   4  10       52.55       51.90      4.17 o 
   0   4  10      426.35      435.92     13.51 o 
   1   4  10      571.75      555.56     19.79 o 
   2   4  10       69.63       66.12     10.87 o 
   3   4  10      693.19      726.43     22.37 o 
   4   4  10        5.49        6.27      4.86 o 
   5   4  10       18.43       12.38      6.44 o 
   6   4  10       15.85        6.69      6.09 o 
   7   4  10      148.87      136.67     13.71 o 
 -14   5  10        0.06       -2.08      3.89 o 
 -13   5  10      134.09      156.05      9.55 o 
 -12   5  10       56.66       60.71      5.53 o 
 -11   5  10      104.36      107.05      7.56 o 
 -10   5  10       20.34       13.00      3.11 o 
  -9   5  10      136.13      141.22      5.43 o 
  -8   5  10       27.20       25.62      2.70 o 
  -7   5  10      390.24      380.95      6.70 o 
  -6   5  10      977.06      952.09     12.54 o 
  -5   5  10       11.84       15.40      2.18 o 
  -4   5  10       27.64       29.69      2.28 o 
  -3   5  10        5.90        5.01      2.16 o 
  -2   5  10      398.94      411.25      7.88 o 
  -1   5  10      267.55      260.10      9.47 o 
   0   5  10      162.42      146.58      8.65 o 
   1   5  10      128.85      146.33     16.13 o 
   2   5  10        0.00       -3.71      3.71 o 
   3   5  10       32.66       51.50      8.16 o 
   4   5  10       46.90       37.59      7.43 o 
   5   5  10       37.28       27.03      6.99 o 
   6   5  10       36.80       15.80      7.03 o 
   7   5  10       10.29       10.40      7.26 o 
 -14   6  10       13.23       13.42      7.38 o 
 -13   6  10        6.40        1.69      5.62 o 
 -12   6  10      132.86      144.88     13.43 o 
 -11   6  10       20.30       28.60      4.22 o 
 -10   6  10       24.28       20.47      3.36 o 
  -9   6  10       14.66       19.06      2.90 o 
  -8   6  10     1318.88     1266.62     13.22 o 
  -7   6  10      511.33      504.23      7.79 o 
  -6   6  10       52.62       47.09      3.10 o 
  -5   6  10        1.59        3.40      1.80 o 
  -4   6  10      190.06      153.08      4.49 o 
  -3   6  10      227.85      202.57      6.49 o 
  -2   6  10      267.19      268.68      7.93 o 
  -1   6  10       60.02       80.38      6.63 o 
   0   6  10      245.06      250.88     10.06 o 
   1   6  10       61.69       56.19     11.40 o 
   2   6  10      549.52      511.00     26.18 o 
   3   6  10        0.61        0.25      6.18 o 
   4   6  10        4.58        2.92      5.06 o 
   5   6  10       12.29        5.14      6.08 o 
   6   6  10        1.46       -0.13      6.11 o 
   7   6  10       39.06       30.37      8.66 o 
 -13   7  10       30.35       31.36      6.00 o 
 -12   7  10        6.38        2.68      4.02 o 
 -11   7  10      342.76      332.80     16.46 o 
 -10   7  10       81.21       78.43      5.17 o 
  -9   7  10       42.01       45.37      3.72 o 
  -8   7  10       31.04       36.45      3.35 o 
  -7   7  10      139.12      125.21      4.55 o 
  -6   7  10       19.55       16.36      2.77 o 
  -5   7  10       13.95        7.47      2.25 o 
  -4   7  10       54.73       39.53      3.40 o 
  -3   7  10       85.02       79.57      9.07 o 
  -2   7  10        0.62       -1.66      2.53 o 
  -1   7  10       34.63       39.39      4.51 o 
   0   7  10        7.06       11.70      4.19 o 
   1   7  10       50.47       29.64      9.97 o 
   2   7  10        0.01       -6.16      6.16 o 
   3   7  10      209.52      192.20     14.47 o 
   4   7  10       14.58       19.53      9.21 o 
   5   7  10        4.95       10.92      6.68 o 
   6   7  10        1.77        7.65      6.74 o 
 -13   8  10       25.43       19.10     14.28 o 
 -12   8  10        4.94        7.81      4.61 o 
 -11   8  10        3.41        3.92      4.15 o 
 -10   8  10       78.76       80.61      6.04 o 
  -9   8  10       32.05       28.79      3.72 o 
  -8   8  10       14.42       13.41      3.31 o 
  -7   8  10        9.25        4.32      2.41 o 
  -6   8  10      210.83      192.44      5.73 o 
  -5   8  10       15.05        7.98      2.19 o 
  -4   8  10       12.24        6.13      3.26 o 
  -3   8  10        3.36        3.25      2.89 o 
  -2   8  10       21.62       21.51      3.90 o 
  -1   8  10       60.06       52.65      4.68 o 
   0   8  10        5.11        1.71      3.64 o 
   1   8  10       69.55       85.44     13.63 o 
   2   8  10      168.52      143.31     18.33 o 
   3   8  10      102.79       84.12     15.40 o 
   4   8  10       46.64       49.54      9.31 o 
   5   8  10       58.75       53.48      9.84 o 
   6   8  10       21.37        5.25      7.14 o 
 -12   9  10       46.05       59.57     10.40 o 
 -11   9  10        0.40        9.36      5.10 o 
 -10   9  10       47.48       44.90      5.86 o 
  -9   9  10        5.20        5.48      3.43 o 
  -8   9  10        0.79        2.63      3.18 o 
  -7   9  10        0.78        0.82      2.95 o 
  -6   9  10      611.31      607.95     10.59 o 
  -5   9  10      454.05      467.63      8.84 o 
  -4   9  10        3.23        7.36      2.98 o 
  -3   9  10        1.82       -1.35      2.90 o 
  -2   9  10        8.86        5.03      3.31 o 
  -1   9  10        1.46        5.96      3.37 o 
   0   9  10       59.58       64.89      7.54 o 
   1   9  10       18.75       30.26      8.28 o 
   2   9  10        3.93        6.37      8.48 o 
   3   9  10       11.45       32.12     11.87 o 
   4   9  10        9.19       -2.21      9.91 o 
   5   9  10      163.32      152.44     21.01 o 
 -11  10  10      116.26      143.20     19.57 o 
 -10  10  10       42.76       40.92      5.81 o 
  -9  10  10        2.96        3.65      5.19 o 
  -8  10  10       39.62       37.33      4.75 o 
  -7  10  10        7.83        8.48      3.60 o 
  -6  10  10      287.82      283.10      7.52 o 
  -5  10  10      210.40      227.29      7.90 o 
  -4  10  10        0.15        2.30      3.03 o 
  -3  10  10       66.83       68.36      6.77 o 
  -2  10  10       45.03       50.16      6.24 o 
  -1  10  10       11.65        9.12      3.66 o 
   0  10  10        0.59        1.76      6.96 o 
   1  10  10        1.67        6.95      6.84 o 
   2  10  10        0.56        7.94      8.97 o 
   3  10  10       44.50       24.57     11.80 o 
   4  10  10       66.26       64.39     15.39 o 
 -10  11  10       46.45       44.21     10.89 o 
  -9  11  10       20.34       17.53      3.97 o 
  -8  11  10        1.92        4.09      3.63 o 
  -7  11  10       31.69       33.34      4.67 o 
  -6  11  10        9.83        9.09      4.28 o 
  -5  11  10       25.31       28.46      4.90 o 
  -4  11  10       25.61       17.07      4.30 o 
  -3  11  10      280.16      305.04     11.67 o 
  -2  11  10      125.44      132.53     14.75 o 
  -1  11  10        1.42        3.82      4.25 o 
   0  11  10       19.07       21.41      7.10 o 
   1  11  10        3.51        3.20     13.35 o 
   2  11  10        0.00        3.29     11.94 o 
   3  11  10        7.39       33.72     12.80 o 
  -8  12  10       13.42       12.93      4.68 o 
  -7  12  10        4.45        8.71      3.77 o 
  -6  12  10       55.51       53.56      7.72 o 
  -5  12  10        9.06        9.16      4.20 o 
  -4  12  10       98.87      119.26      8.54 o 
  -3  12  10       28.65       25.59      5.60 o 
  -2  12  10        3.06        1.73      4.44 o 
  -1  12  10       10.15       15.60      7.16 o 
   0  12  10        3.27        4.15      6.23 o 
   1  12  10        0.28       17.50     13.10 o 
  -5  13  10       63.38       65.52      8.96 o 
  -4  13  10        7.62       16.85      5.36 o 
  -3  13  10        2.54        6.97      4.57 o 
 -15   1  11        9.24        9.66      6.02 o 
 -14   1  11       36.03       47.71     18.47 o 
 -13   1  11       31.88       16.10      9.35 o 
 -12   1  11      241.76      254.54     13.33 o 
 -11   1  11       79.60       72.72      5.95 o 
 -10   1  11       33.56       34.73      3.94 o 
  -9   1  11       65.84       63.84      4.39 o 
  -8   1  11        2.41        2.30      2.56 o 
  -7   1  11      504.49      484.69      9.19 o 
  -6   1  11     1434.24     1370.27     14.54 o 
  -5   1  11     1109.35     1087.03     12.90 o 
  -4   1  11       38.21       35.68      2.81 o 
  -3   1  11      121.05      129.90      6.31 o 
  -2   1  11       58.04       54.97      5.38 o 
  -1   1  11        3.29        0.42      4.06 o 
   0   1  11       66.97       66.62      7.31 o 
   1   1  11       89.09       99.17     12.37 o 
   2   1  11        1.20        4.43      4.30 o 
   3   1  11       13.57       16.24      4.56 o 
   4   1  11       82.31       82.28      6.61 o 
   5   1  11        0.09       -3.03      3.26 o 
   6   1  11       11.05       14.59      4.50 o 
   7   1  11       81.25       84.01      7.73 o 
 -15   2  11        3.94        5.56      5.61 o 
 -14   2  11      148.45      149.36     13.26 o 
 -13   2  11       12.09        9.92     10.91 o 
 -12   2  11       30.25       28.03      5.28 o 
 -11   2  11      119.72      116.76      7.27 o 
 -10   2  11      317.96      317.97      8.45 o 
  -9   2  11       52.74       41.54      3.50 o 
  -8   2  11      221.76      229.73      5.24 o 
  -7   2  11       57.53       56.58      3.36 o 
  -6   2  11        0.64        1.09      2.05 o 
  -5   2  11      369.95      341.62      6.38 o 
  -4   2  11        0.06        0.70      1.86 o 
  -3   2  11      130.90      129.63      4.82 o 
  -2   2  11       84.39       84.65      6.39 o 
  -1   2  11        0.63        5.35      4.01 o 
   0   2  11      319.72      305.79     12.42 o 
   1   2  11        4.14       -0.74      3.95 o 
   2   2  11      142.29      147.28     10.77 o 
   3   2  11      428.22      473.63     13.95 o 
   4   2  11        2.00        2.20      4.06 o 
   5   2  11      233.64      269.19     13.68 o 
   6   2  11        4.05        1.97      4.56 o 
   7   2  11        2.47        6.89      6.43 o 
 -15   3  11       11.63       16.91      6.82 o 
 -14   3  11       33.10       32.35      7.68 o 
 -13   3  11       68.22       67.23     10.17 o 
 -12   3  11        4.94        0.81      3.86 o 
 -11   3  11       43.94       40.95      4.53 o 
 -10   3  11      320.60      288.59      6.55 o 
  -9   3  11      954.08      886.48     10.18 o 
  -8   3  11      172.33      178.94      5.12 o 
  -7   3  11       68.39       54.52      3.31 o 
  -6   3  11        2.89        3.30      1.49 o 
  -5   3  11      152.78      156.67      4.79 o 
  -4   3  11      896.04      880.57      9.97 o 
  -3   3  11      111.25      118.19      5.00 o 
  -2   3  11      133.99      126.53      7.74 o 
  -1   3  11       36.80       40.36      5.95 o 
   0   3  11        2.08        4.66      4.02 o 
   1   3  11      538.61      540.38     25.67 o 
   2   3  11     1075.07     1101.94     25.65 o 
   3   3  11       19.07       11.64      5.48 o 
   4   3  11       14.73       11.93      5.81 o 
   5   3  11      102.36       98.44     11.69 o 
   6   3  11       25.13       21.30      7.33 o 
   7   3  11       11.62        3.80     11.18 o 
 -15   4  11       44.58       39.19      8.15 o 
 -14   4  11      131.87      128.72     10.45 o 
 -13   4  11        2.26        0.24      3.66 o 
 -12   4  11        5.77        3.79      3.30 o 
 -11   4  11       15.55       24.60      3.91 o 
 -10   4  11        3.41        0.02      2.98 o 
  -9   4  11        0.03        0.56      2.04 o 
  -8   4  11       15.72       22.79      2.69 o 
  -7   4  11       93.24      101.79      4.17 o 
  -6   4  11      405.83      383.81      6.56 o 
  -5   4  11        1.22        2.36      2.46 o 
  -4   4  11      127.89      112.31      4.93 o 
  -3   4  11        3.49        3.45      3.06 o 
  -2   4  11        0.62        0.01      3.50 o 
  -1   4  11      101.39      113.91     16.86 o 
   0   4  11      236.78      222.15     11.95 o 
   1   4  11       73.93       77.86     13.83 o 
   2   4  11       79.02       89.17     13.80 o 
   3   4  11       86.27       80.41      9.92 o 
   4   4  11        4.94        4.90      5.16 o 
   5   4  11       14.91       18.12      7.23 o 
   6   4  11        0.09       -4.45      4.45 o 
   7   4  11        0.00        9.44      7.05 o 
 -14   5  11        8.21        5.07      4.40 o 
 -13   5  11       56.79       58.39      7.87 o 
 -12   5  11        2.27        2.62      3.07 o 
 -11   5  11       50.20       47.17      4.86 o 
 -10   5  11        5.09        1.45      2.49 o 
  -9   5  11      250.98      254.13      6.60 o 
  -8   5  11       12.80       11.77      2.44 o 
  -7   5  11       10.80        9.62      2.76 o 
  -6   5  11      508.66      473.06      7.38 o 
  -5   5  11       57.76       43.30      3.10 o 
  -4   5  11       69.98       77.70      4.75 o 
  -3   5  11       18.58        9.67      2.35 o 
  -2   5  11        0.04       -0.88      4.15 o 
  -1   5  11        8.24        3.18      5.38 o 
   0   5  11       18.64       23.93      9.05 o 
   1   5  11        2.12        6.50      6.94 o 
   2   5  11       67.98       77.38     13.35 o 
   3   5  11        0.65       -0.21      4.70 o 
   4   5  11        2.03        2.40      5.56 o 
   5   5  11        1.16       -4.33      5.12 o 
   6   5  11       89.99      102.21     24.69 o 
 -14   6  11       25.65       20.29      7.61 o 
 -13   6  11        4.57        4.42      3.54 o 
 -12   6  11       23.91       27.72      4.84 o 
 -11   6  11       32.62       34.39      4.73 o 
 -10   6  11        0.62        3.66      2.68 o 
  -9   6  11       24.15       26.14      3.58 o 
  -8   6  11       26.34       29.01      2.86 o 
  -7   6  11      127.95      121.85      4.98 o 
  -6   6  11      160.10      155.29      4.66 o 
  -5   6  11      193.09      145.45      4.59 o 
  -4   6  11      175.26      136.27      6.79 o 
  -3   6  11      146.59      150.55      6.53 o 
  -2   6  11      440.69      417.45     10.83 o 
  -1   6  11       23.74       25.50      7.28 o 
   0   6  11       99.18       91.89     13.80 o 
   1   6  11      131.96      159.03     17.80 o 
   2   6  11       18.47       14.90      8.90 o 
   3   6  11        0.01       -6.48      6.48 o 
   4   6  11       97.09      100.49     12.06 o 
   5   6  11       20.95       11.05      7.97 o 
   6   6  11       30.64       28.16      8.51 o 
 -13   7  11       29.89       23.03      5.52 o 
 -12   7  11       13.65        9.14      4.44 o 
 -11   7  11       50.73       67.53      5.64 o 
 -10   7  11       41.32       39.42      3.87 o 
  -9   7  11       18.50       20.03      3.00 o 
  -8   7  11      211.67      205.83      5.31 o 
  -7   7  11       35.16       34.08      3.33 o 
  -6   7  11       66.79       67.43      3.96 o 
  -5   7  11       46.52       34.80      3.26 o 
  -4   7  11        0.63       -2.17      2.17 o 
  -3   7  11       77.55       78.51      5.59 o 
  -2   7  11        2.82        5.45      3.00 o 
  -1   7  11        2.92       -3.34      5.55 o 
   0   7  11       57.72       76.29      9.99 o 
   1   7  11       34.55       35.37     10.49 o 
   2   7  11       12.84       31.73     11.43 o 
   3   7  11      393.16      418.56     26.92 o 
   4   7  11       42.59       67.27     14.15 o 
   5   7  11       16.16       12.88      7.13 o 
 -13   8  11        0.20        4.65      6.56 o 
 -12   8  11      112.06      124.20      8.95 o 
 -11   8  11        1.63        2.23      3.92 o 
 -10   8  11        2.58        2.21      3.28 o 
  -9   8  11       39.82       41.50      4.93 o 
  -8   8  11       14.69       17.46      3.20 o 
  -7   8  11       27.31       28.40      3.25 o 
  -6   8  11      429.34      442.29      8.94 o 
  -5   8  11       10.17        9.20      2.99 o 
  -4   8  11        8.19        1.82      2.86 o 
  -3   8  11        7.54       14.50      3.78 o 
  -2   8  11       12.73        7.84      4.21 o 
  -1   8  11        0.86       -1.95      6.00 o 
   0   8  11       61.04       62.69      9.19 o 
   1   8  11      121.43      149.82     18.57 o 
   2   8  11        3.48       -2.11      8.69 o 
   3   8  11       92.49      123.29     18.69 o 
   4   8  11      116.64      159.95     21.05 o 
   5   8  11       25.90       15.12     10.66 o 
 -12   9  11       20.61       21.33      8.49 o 
 -11   9  11        2.87        0.10      4.55 o 
 -10   9  11       40.28       43.38      5.76 o 
  -9   9  11       47.29       45.57      5.37 o 
  -8   9  11      105.56      102.42      6.49 o 
  -7   9  11       16.41       14.60      3.31 o 
  -6   9  11       20.73       15.67      3.60 o 
  -5   9  11       17.18       13.75      3.62 o 
  -4   9  11        1.49       -0.16      3.49 o 
  -3   9  11        0.21        0.79      3.16 o 
  -2   9  11       20.29       24.34      4.14 o 
  -1   9  11        1.92        9.67      6.52 o 
   0   9  11      105.43      115.08     12.18 o 
   1   9  11       50.23       55.55     12.84 o 
   2   9  11        2.07       -3.72      8.63 o 
   3   9  11       51.72       47.03     13.90 o 
   4   9  11       61.77       43.35     14.18 o 
 -11  10  11        8.29       18.93     14.04 o 
 -10  10  11        0.02       -1.25      4.05 o 
  -9  10  11        1.52        3.53      3.67 o 
  -8  10  11      107.18      112.26      6.76 o 
  -7  10  11       29.66       31.20      5.07 o 
  -6  10  11      132.85      114.83      7.28 o 
  -5  10  11        0.85        0.96      3.47 o 
  -4  10  11      275.57      282.16     27.12 o 
  -3  10  11      240.15      251.22     11.42 o 
  -2  10  11      145.68      163.82     10.42 o 
  -1  10  11      191.31      222.40     14.27 o 
   0  10  11        7.34        1.22      8.99 o 
   1  10  11        0.08       -1.79     18.21 o 
   2  10  11        8.67       -8.44      9.03 o 
   3  10  11        0.29        5.21     10.27 o 
 -10  11  11       43.77       25.70     11.43 o 
  -9  11  11        5.45        5.67      3.83 o 
  -8  11  11        1.47        6.37      4.29 o 
  -7  11  11       15.51       20.58      4.69 o 
  -6  11  11        2.44       -0.86      4.55 o 
  -5  11  11        5.64        8.58      4.13 o 
  -4  11  11      183.74      125.69     18.29 o 
  -3  11  11       68.26       61.77     10.47 o 
  -2  11  11        7.87        7.07      6.78 o 
  -1  11  11       22.31        3.85     13.53 o 
   0  11  11        8.60       23.48     14.43 o 
   1  11  11        1.59       18.02     14.06 o 
   2  11  11       19.15        0.63      9.15 o 
  -8  12  11        3.73        4.32      6.54 o 
  -7  12  11        3.40       12.47      5.63 o 
  -6  12  11        0.13        5.19      4.77 o 
  -5  12  11      120.43      132.78      8.10 o 
  -4  12  11       46.08       33.31      5.66 o 
  -3  12  11        0.35        5.24      4.55 o 
  -2  12  11        2.53        1.53      4.42 o 
  -1  12  11       10.92       45.05     13.43 o 
 -15   0  12      625.01      592.60     32.35 o 
 -14   0  12      243.98      280.45     21.76 o 
 -13   0  12        1.34       -2.95      5.45 o 
 -12   0  12       44.35       36.66     15.67 o 
 -11   0  12     1014.40      937.92     24.85 o 
 -10   0  12       14.62        7.26      4.48 o 
  -9   0  12      125.68      126.98      8.22 o 
  -8   0  12      638.76      549.03     12.14 o 
  -7   0  12     1257.93     1270.39     22.42 o 
  -6   0  12      591.62      535.61     42.61 o 
  -5   0  12      608.16      587.28     13.08 o 
  -4   0  12     1054.19     1022.90     16.85 o 
  -3   0  12      173.60      175.75     10.34 o 
  -2   0  12      176.21      174.56     14.28 o 
  -1   0  12        2.76        3.18      5.78 o 
   0   0  12      323.02      296.28     18.51 o 
   1   0  12       17.24        1.08      6.58 o 
   2   0  12      114.87      135.91     15.61 o 
   3   0  12      298.34      324.35     20.52 o 
   4   0  12        2.66       -6.72      6.72 o 
   5   0  12      228.88      276.26     21.33 o 
   6   0  12       74.37       74.61     10.32 o 
   7   0  12        0.28        1.62      5.89 o 
 -15   1  12      297.58      318.37     18.95 o 
 -14   1  12       63.67       54.62      8.60 o 
 -13   1  12       86.07       91.40     11.44 o 
 -12   1  12       57.82       72.93      7.30 o 
 -11   1  12       96.52       91.50      9.30 o 
 -10   1  12      125.75      128.53      5.62 o 
  -9   1  12      828.34      707.94     10.59 o 
  -8   1  12       57.21       59.08      4.38 o 
  -7   1  12     1503.55     1461.04     14.73 o 
  -6   1  12     1755.35     1687.18     27.14 o 
  -5   1  12       25.16       26.65      3.09 o 
  -4   1  12        1.26        3.48      1.78 o 
  -3   1  12      339.67      334.33      9.26 o 
  -2   1  12      295.66      302.24     12.60 o 
  -1   1  12        2.63        4.45      5.56 o 
   0   1  12       47.08       57.86      7.43 o 
   1   1  12       71.82       75.02      8.42 o 
   2   1  12        1.09       10.34      8.87 o 
   3   1  12      196.54      168.79     12.31 o 
   4   1  12      382.11      388.85     28.38 o 
   5   1  12        0.00       -0.32      4.80 o 
   6   1  12        2.38       -4.23      4.23 o 
   7   1  12        0.21       -2.27      5.09 o 
 -15   2  12        6.65       -3.36      5.12 o 
 -14   2  12        2.12       -4.57      4.57 o 
 -13   2  12       49.55       45.20     10.65 o 
 -12   2  12        0.41        4.76      4.09 o 
 -11   2  12       62.58       56.68      5.66 o 
 -10   2  12       83.81       88.87      4.48 o 
  -9   2  12        2.24        1.39      2.37 o 
  -8   2  12        0.55        0.47      2.34 o 
  -7   2  12       49.04       49.82      3.37 o 
  -6   2  12       85.36       83.49      4.05 o 
  -5   2  12        0.22        0.03      2.35 o 
  -4   2  12       18.17       22.98      3.16 o 
  -3   2  12        1.84       -1.14      3.29 o 
  -2   2  12       57.74       63.70      7.32 o 
  -1   2  12        0.03        5.55      4.17 o 
   0   2  12        0.22        3.23      4.45 o 
   1   2  12      680.24      685.04     20.02 o 
   2   2  12      470.00      509.10     17.52 o 
   3   2  12        0.60        0.80      5.90 o 
   4   2  12      228.81      226.72     16.93 o 
   5   2  12        3.60        9.31      8.21 o 
   6   2  12        1.37       -3.10      6.14 o 
 -15   3  12        8.70        2.56      6.30 o 
 -14   3  12       38.53       26.60      6.48 o 
 -13   3  12       16.06       10.98      4.43 o 
 -12   3  12       92.58       99.80      7.49 o 
 -11   3  12        5.78        5.79      2.64 o 
 -10   3  12        5.05        8.99      2.80 o 
  -9   3  12       55.56       58.52      3.91 o 
  -8   3  12       92.79       85.53      4.09 o 
  -7   3  12      105.87       98.78      4.11 o 
  -6   3  12      250.85      254.87      5.94 o 
  -5   3  12       47.20       52.21      3.64 o 
  -4   3  12       25.55       24.70      3.75 o 
  -3   3  12       96.49       94.07      4.55 o 
  -2   3  12       62.15       62.56      6.12 o 
  -1   3  12       48.54       48.80      6.71 o 
   0   3  12       78.91       86.25      8.57 o 
   1   3  12        0.21        0.59     12.40 o 
   2   3  12      124.28      125.33     10.38 o 
   3   3  12      117.26      129.60     11.17 o 
   4   3  12        6.44       11.65      6.19 o 
   5   3  12        2.06        3.06      5.91 o 
   6   3  12        0.00       -4.08     13.13 o 
 -15   4  12      125.84      142.16     13.60 o 
 -14   4  12       15.05       12.72      5.08 o 
 -13   4  12       71.62       71.16      6.41 o 
 -12   4  12      106.76      110.32      6.96 o 
 -11   4  12       18.10        7.85      2.83 o 
 -10   4  12        0.46       -2.38      2.38 o 
  -9   4  12      711.59      662.01     10.01 o 
  -8   4  12      304.26      275.19      6.05 o 
  -7   4  12     1063.37      979.77     13.48 o 
  -6   4  12        2.25        4.68      2.21 o 
  -5   4  12        5.46        5.88      1.75 o 
  -4   4  12      103.31       91.57      5.03 o 
  -3   4  12        6.60       12.81      2.93 o 
  -2   4  12        4.32       -1.53      3.47 o 
  -1   4  12       22.12       17.37      4.83 o 
   0   4  12        1.37        0.71      3.73 o 
   1   4  12       24.96       24.05      8.65 o 
   2   4  12       91.40       91.06     14.73 o 
   3   4  12       21.44        8.77      8.08 o 
   4   4  12        8.28       16.33     10.34 o 
   5   4  12        0.11        4.96      8.24 o 
   6   4  12       19.08       13.75      7.14 o 
 -14   5  12       66.07       70.11      6.51 o 
 -13   5  12       14.70        6.75      3.65 o 
 -12   5  12       16.51       20.23      4.17 o 
 -11   5  12       11.24       10.55      2.94 o 
 -10   5  12       54.95       52.51      4.48 o 
  -9   5  12       18.96       23.02      4.04 o 
  -8   5  12      315.95      293.95      6.30 o 
  -7   5  12      493.46      518.79      9.48 o 
  -6   5  12      109.97       88.17      3.85 o 
  -5   5  12        3.48        4.51      1.89 o 
  -4   5  12        0.24       -2.61      2.61 o 
  -3   5  12      155.48      133.23      5.88 o 
  -2   5  12       27.48       20.73      6.94 o 
  -1   5  12        0.36       -3.52      6.06 o 
   0   5  12       38.67       37.36     10.13 o 
   1   5  12       15.90       12.40      7.65 o 
   2   5  12      130.51      127.78     17.10 o 
   3   5  12        1.83        6.86      7.92 o 
   4   5  12        7.01       -7.24      7.24 o 
   5   5  12       89.87       92.20     16.60 o 
   6   5  12        0.34       -2.66      6.21 o 
 -14   6  12       15.86       14.47      5.43 o 
 -13   6  12       16.30       10.90      3.99 o 
 -12   6  12       42.07       41.98      5.35 o 
 -11   6  12        7.42       10.99      3.33 o 
 -10   6  12       34.37       32.90      3.61 o 
  -9   6  12        8.20        6.71      2.26 o 
  -8   6  12      167.22      171.83      5.19 o 
  -7   6  12       49.56       47.53      3.62 o 
  -6   6  12      218.73      167.73      4.78 o 
  -5   6  12      653.06      581.00     11.18 o 
  -4   6  12      232.26      239.20      8.36 o 
  -3   6  12       11.92       14.79      6.72 o 
  -2   6  12      101.34      107.46     11.02 o 
  -1   6  12       29.61       37.15      7.94 o 
   0   6  12        0.29       -5.81      6.59 o 
   1   6  12        0.45        6.06      7.82 o 
   2   6  12       29.49       21.91      9.87 o 
   3   6  12        0.14       -3.24      8.36 o 
   4   6  12       91.25       88.10     17.35 o 
   5   6  12      155.47      128.72     19.44 o 
 -13   7  12       10.30       12.44      4.91 o 
 -12   7  12       26.20       18.99      5.05 o 
 -11   7  12        2.96        2.85      3.02 o 
 -10   7  12       30.24       29.48      3.64 o 
  -9   7  12        0.99        4.88      2.71 o 
  -8   7  12       34.19       34.96      3.33 o 
  -7   7  12       88.31       98.26      5.28 o 
  -6   7  12       23.86       28.37      3.40 o 
  -5   7  12        2.33        3.27      3.51 o 
  -4   7  12        0.03        4.85      2.73 o 
  -3   7  12        4.58        8.40      4.00 o 
  -2   7  12       27.62       21.04      7.54 o 
  -1   7  12      187.90      192.33     16.55 o 
   0   7  12       33.09       17.80      9.10 o 
   1   7  12        0.38        8.41      7.92 o 
   2   7  12      108.54      103.91     17.20 o 
   3   7  12        9.27       -7.89      8.73 o 
   4   7  12       53.32       50.18     14.25 o 
   5   7  12        0.03        6.75     11.68 o 
 -13   8  12       32.37       22.17      6.52 o 
 -12   8  12        1.71        4.29      4.24 o 
 -11   8  12      331.05      355.39     16.96 o 
 -10   8  12       78.41       84.74      6.18 o 
  -9   8  12        0.90       -2.18      3.10 o 
  -8   8  12        5.73        0.21      2.78 o 
  -7   8  12      153.59      153.69      6.28 o 
  -6   8  12      234.99      245.19     13.87 o 
  -5   8  12        0.11        1.97      4.52 o 
  -4   8  12      100.54      103.99     10.18 o 
  -3   8  12       30.59       33.69      8.51 o 
  -2   8  12        5.87        3.96      6.41 o 
  -1   8  12       39.15       50.52     13.03 o 
   0   8  12       36.20       44.46     11.78 o 
   1   8  12       40.99       33.66     11.35 o 
   2   8  12        9.01       16.16     11.14 o 
   3   8  12      155.88      119.79     18.92 o 
   4   8  12        1.68        4.35     10.02 o 
 -12   9  12       55.84       55.54     15.85 o 
 -11   9  12        3.21        7.36      5.83 o 
 -10   9  12      230.95      256.49      9.04 o 
  -9   9  12       12.84        6.62      4.29 o 
  -8   9  12      128.13      145.00      8.26 o 
  -7   9  12        4.53        5.66      3.52 o 
  -6   9  12       37.58       28.63      4.25 o 
  -5   9  12       15.49       14.24      3.94 o 
  -4   9  12        0.25       -1.33      3.24 o 
  -3   9  12        0.30       -2.78      4.31 o 
  -2   9  12      163.46      176.97     13.99 o 
  -1   9  12        2.53        6.43     11.43 o 
   0   9  12       69.75       60.46     10.19 o 
   1   9  12       31.09       21.08     10.55 o 
   2   9  12        0.74       14.35     10.64 o 
   3   9  12       12.54        6.59     10.62 o 
 -11  10  12       13.85        9.50     10.72 o 
 -10  10  12        8.56       11.61      4.31 o 
  -9  10  12       25.55       22.66      5.02 o 
  -8  10  12       29.83       32.03      5.82 o 
  -7  10  12       33.86       43.70      5.50 o 
  -6  10  12        0.11        2.48      4.55 o 
  -5  10  12       17.68       23.10      4.44 o 
  -4  10  12        2.60       12.73      4.89 o 
  -3  10  12      147.79      170.24      9.79 o 
  -2  10  12       41.50       63.57     16.21 o 
  -1  10  12       23.99       20.01      8.59 o 
   0  10  12       12.37       11.73      7.87 o 
   1  10  12        5.26       -0.07      9.33 o 
   2  10  12        8.53       -4.49      8.96 o 
  -9  11  12       28.68       51.72      8.31 o 
  -8  11  12       12.88       10.44      4.40 o 
  -7  11  12       28.08       37.10      6.55 o 
  -6  11  12       10.26       12.58      4.27 o 
  -5  11  12      228.76      231.94     11.64 o 
  -4  11  12      486.03      553.53     18.54 o 
  -3  11  12        0.34       -0.80      6.09 o 
  -2  11  12        0.03       13.82     13.08 o 
  -1  11  12        6.46       12.83     13.90 o 
   0  11  12        6.34       17.05     15.40 o 
  -7  12  12       76.51       73.73      8.43 o 
  -6  12  12       63.45       72.15      6.29 o 
  -5  12  12      280.35      296.79     12.97 o 
  -4  12  12      120.86      128.53     10.72 o 
  -3  12  12       38.64       41.73      7.57 o 
  -2  12  12       45.01       52.73     13.87 o 
 -15   1  13      158.37      184.81     15.30 o 
 -14   1  13       61.87       73.31      9.88 o 
 -13   1  13        7.23       15.52      4.84 o 
 -12   1  13       49.65       46.79      5.51 o 
 -11   1  13      143.70      146.84      6.91 o 
 -10   1  13       53.53       54.33      4.25 o 
  -9   1  13      187.95      177.10      7.12 o 
  -8   1  13      931.14      887.75     11.15 o 
  -7   1  13     1110.23     1061.14     14.34 o 
  -6   1  13      404.77      417.77      8.33 o 
  -5   1  13      739.73      717.69     10.33 o 
  -4   1  13       71.85       78.51      5.94 o 
  -3   1  13        1.74        4.12      3.95 o 
  -2   1  13        7.05        6.32      4.64 o 
  -1   1  13      365.01      373.19     14.53 o 
   0   1  13      222.86      219.97     11.81 o 
   1   1  13        1.04       -1.15      4.33 o 
   2   1  13      179.09      177.00     13.26 o 
   3   1  13      332.08      309.94     27.85 o 
   4   1  13       60.57       43.31      8.07 o 
   5   1  13        0.11        3.16      6.75 o 
   6   1  13       42.85       38.25      8.44 o 
 -15   2  13      106.91      147.99     39.08 o 
 -14   2  13      260.50      282.06     15.61 o 
 -13   2  13        9.03       16.94      5.74 o 
 -12   2  13        7.05        3.98      5.38 o 
 -11   2  13       18.51       15.86      3.62 o 
 -10   2  13      208.91      204.62      6.43 o 
  -9   2  13      346.52      338.71     10.01 o 
  -8   2  13       37.87       36.89      4.58 o 
  -7   2  13       74.49       68.96      4.40 o 
  -6   2  13        9.67        4.85      2.56 o 
  -5   2  13      314.25      320.23      6.97 o 
  -4   2  13      201.29      196.47      6.10 o 
  -3   2  13       42.03       45.90      8.17 o 
  -2   2  13       84.75       98.94      9.05 o 
  -1   2  13      184.89      195.71     18.81 o 
   0   2  13        0.55       -0.97      4.74 o 
   1   2  13      199.50      187.97     11.94 o 
   2   2  13      291.74      322.15     15.06 o 
   3   2  13       43.91       50.79     14.29 o 
   4   2  13        6.11       -4.98      4.98 o 
   5   2  13        4.45       -7.79      7.79 o 
   6   2  13        7.14        6.34      9.60 o 
 -15   3  13       27.67       22.42      6.35 o 
 -14   3  13       42.93       44.29      6.96 o 
 -13   3  13       89.23      109.31      8.20 o 
 -12   3  13       77.89       94.74      5.97 o 
 -11   3  13        0.05       -1.00      2.93 o 
 -10   3  13       42.65       45.55      3.75 o 
  -9   3  13        8.33        9.46      2.70 o 
  -8   3  13      149.62      149.00      5.11 o 
  -7   3  13      225.75      210.02      6.46 o 
  -6   3  13      387.29      384.81      8.96 o 
  -5   3  13        6.07        1.11      5.29 o 
  -4   3  13      155.85      131.67      5.55 o 
  -3   3  13        0.19        1.93      4.01 o 
  -2   3  13        0.81        0.20      4.30 o 
  -1   3  13      256.51      272.85     12.54 o 
   0   3  13      294.19      297.68     45.32 o 
   1   3  13       34.94       41.09     16.09 o 
   2   3  13       26.19       26.92      6.62 o 
   3   3  13       67.80       67.80     13.82 o 
   4   3  13       59.93       46.93     12.73 o 
   5   3  13       19.48       26.55     11.37 o 
 -15   4  13       49.35       53.00     17.49 o 
 -14   4  13        1.25        8.57      4.44 o 
 -13   4  13      159.84      180.22     10.25 o 
 -12   4  13        1.56        0.30      2.89 o 
 -11   4  13       16.38       13.02      3.07 o 
 -10   4  13        0.12       -1.17      2.27 o 
  -9   4  13      155.33      135.53      5.55 o 
  -8   4  13       22.05       17.77      2.90 o 
  -7   4  13       89.95       84.07      3.99 o 
  -6   4  13       39.49       32.14      3.51 o 
  -5   4  13       15.09       17.25      3.57 o 
  -4   4  13      565.05      454.57     10.30 o 
  -3   4  13      438.69      393.45     12.34 o 
  -2   4  13       18.51        9.77      8.97 o 
  -1   4  13        2.04        3.62      3.98 o 
   0   4  13      167.82      168.77     18.08 o 
   1   4  13       31.46       33.61     11.34 o 
   2   4  13        4.61       -3.37      7.18 o 
   3   4  13        7.86        1.19      7.75 o 
   4   4  13        0.64        0.68      8.42 o 
   5   4  13       20.51       14.36     10.25 o 
 -14   5  13       19.00       16.69      7.54 o 
 -13   5  13       35.76       34.96      6.01 o 
 -12   5  13       63.28       67.35      5.91 o 
 -11   5  13       38.81       42.87      4.09 o 
 -10   5  13        9.66        7.06      2.68 o 
  -9   5  13       94.98       83.51      4.56 o 
  -8   5  13      132.41      125.12      6.23 o 
  -7   5  13      223.09      238.49      8.08 o 
  -6   5  13      121.35      120.45      5.17 o 
  -5   5  13        1.54        1.91      2.56 o 
  -4   5  13       21.94       12.40      3.33 o 
  -3   5  13      151.56      140.58     12.12 o 
  -2   5  13       28.26       25.75     12.35 o 
  -1   5  13        6.66       14.58      8.60 o 
   0   5  13       10.19       14.48      9.07 o 
   1   5  13       10.33       -4.64      7.46 o 
   2   5  13        3.58        2.69      8.43 o 
   3   5  13       18.31        9.11      8.93 o 
   4   5  13       30.45       31.31     11.66 o 
   5   5  13       17.81       20.73     10.87 o 
 -14   6  13        3.04       -2.75      3.66 o 
 -13   6  13        0.01        1.44      3.47 o 
 -12   6  13        5.21        6.53      3.68 o 
 -11   6  13       35.01       36.83      3.93 o 
 -10   6  13        1.88        8.77      3.16 o 
  -9   6  13       54.10       61.58      4.15 o 
  -8   6  13       20.82       21.94      3.27 o 
  -7   6  13       17.73       12.07      2.69 o 
  -6   6  13        2.49        2.78      2.41 o 
  -5   6  13      108.46       97.44     10.23 o 
  -4   6  13       47.09       38.91      5.51 o 
  -3   6  13        6.15        6.40      3.43 o 
  -2   6  13       36.86       30.13      7.87 o 
  -1   6  13        6.40       -3.79      6.85 o 
   0   6  13        8.99       12.80      8.45 o 
   1   6  13        8.83        3.69      8.73 o 
   2   6  13       55.52       53.02     13.70 o 
   3   6  13       78.56       71.17     15.85 o 
   4   6  13        6.93        1.74     10.53 o 
 -13   7  13       75.11       68.23      7.28 o 
 -12   7  13       43.97       46.30      5.28 o 
 -11   7  13       99.67      105.89      6.57 o 
 -10   7  13       97.52       96.11      5.71 o 
  -9   7  13        0.30        1.85      2.38 o 
  -8   7  13       98.32       98.36      5.41 o 
  -7   7  13      174.54      176.77      5.68 o 
  -6   7  13      220.95      242.10     10.13 o 
  -5   7  13      277.26      268.56      9.36 o 
  -4   7  13       12.60        6.88      4.41 o 
  -3   7  13        1.28       -0.88      4.21 o 
  -2   7  13       13.04       15.55     10.06 o 
  -1   7  13       86.14       98.83     15.45 o 
   0   7  13       82.94       85.06     14.56 o 
   1   7  13        0.07       -2.18      8.61 o 
   2   7  13        0.81       -6.76      9.01 o 
   3   7  13        0.84       -4.43      8.97 o 
   4   7  13       61.20       34.38     13.27 o 
 -12   8  13        6.47       16.54     10.48 o 
 -11   8  13       27.40       33.26      5.27 o 
 -10   8  13       97.68      127.02      8.13 o 
  -9   8  13        0.61       -1.35      3.28 o 
  -8   8  13      134.28      141.82      6.39 o 
  -7   8  13       28.20       27.13      3.70 o 
  -6   8  13       46.05       41.52      5.45 o 
  -5   8  13       60.67       52.86      5.72 o 
  -4   8  13       17.55        9.41      4.74 o 
  -3   8  13       58.84       60.80      6.19 o 
  -2   8  13      219.22      238.83     15.01 o 
  -1   8  13        1.85        3.89      7.56 o 
   0   8  13       27.66       25.88     11.02 o 
   1   8  13        1.77       -8.11      8.11 o 
   2   8  13      109.78      112.86     18.19 o 
   3   8  13       11.08       13.59     11.53 o 
 -11   9  13        0.05       10.20      7.04 o 
 -10   9  13       62.18       56.35      6.30 o 
  -9   9  13       38.52       48.03      5.78 o 
  -8   9  13        4.57       11.37      3.77 o 
  -7   9  13       37.66       30.68      4.91 o 
  -6   9  13        2.24       -1.67      3.80 o 
  -5   9  13        1.96        3.37      4.04 o 
  -4   9  13       12.22       10.03      5.62 o 
  -3   9  13        2.80        9.53      7.31 o 
  -2   9  13        6.05        5.01      8.09 o 
  -1   9  13        3.49        7.29      7.63 o 
   0   9  13        2.94       -2.90      8.10 o 
   1   9  13        7.00       -4.66      8.31 o 
   2   9  13        7.64        7.97     10.35 o 
 -10  10  13       12.37       16.40      5.01 o 
  -9  10  13        1.39        8.97      4.35 o 
  -8  10  13        9.75       15.62      3.94 o 
  -7  10  13        4.22       11.17      3.99 o 
  -6  10  13        2.11       -3.67      8.14 o 
  -5  10  13       23.17       15.26      6.20 o 
  -4  10  13      119.35      146.37     11.10 o 
  -3  10  13       24.56       11.63      5.28 o 
  -2  10  13        0.03       -5.08      7.13 o 
  -1  10  13       15.62        9.52      7.78 o 
   0  10  13        2.16       -2.90      7.94 o 
   1  10  13        2.24       -0.20      9.71 o 
  -8  11  13       18.56       24.87      5.77 o 
  -7  11  13       97.24      106.56      8.26 o 
  -6  11  13       11.94       15.64      5.65 o 
  -5  11  13       81.27       67.57      7.64 o 
  -4  11  13       29.62       35.10      7.52 o 
  -3  11  13        1.44        3.72     11.67 o 
  -2  11  13       68.40       74.58     17.74 o 
  -1  11  13       42.85       77.94     17.84 o 
 -15   0  14        5.58       12.21      8.62 o 
 -14   0  14      202.06      216.15     22.58 o 
 -13   0  14        4.67        3.56      7.10 o 
 -12   0  14       52.17       44.35      7.96 o 
 -11   0  14       10.55        4.83      4.14 o 
 -10   0  14       25.59       28.59      5.09 o 
  -9   0  14      636.56      566.89     15.23 o 
  -8   0  14        0.80        2.30      4.13 o 
  -7   0  14       39.30       50.27      5.87 o 
  -6   0  14      201.67      190.45     11.55 o 
  -5   0  14      715.06      682.11     13.36 o 
  -4   0  14        7.70       11.80      8.21 o 
  -3   0  14       81.35       93.56     13.25 o 
  -2   0  14       78.71      107.28     13.62 o 
  -1   0  14        4.03        4.84      7.42 o 
   0   0  14      126.68       98.33     13.99 o 
   1   0  14      127.50      141.66     16.67 o 
   2   0  14      497.64      466.90     25.80 o 
   3   0  14     1145.10     1228.03     44.87 o 
   4   0  14       45.52       32.78     11.16 o 
   5   0  14      652.96      572.05     31.04 o 
 -15   1  14      155.40      175.52     14.87 o 
 -14   1  14        0.15       -4.09      4.09 o 
 -13   1  14        8.56        6.37      3.89 o 
 -12   1  14        2.04        0.82      3.56 o 
 -11   1  14       24.78       43.81      4.61 o 
 -10   1  14       25.72       18.72      3.62 o 
  -9   1  14       25.86       21.20      3.87 o 
  -8   1  14       47.09       42.49      4.06 o 
  -7   1  14      194.86      192.40      7.26 o 
  -6   1  14     1830.07     1803.16     21.08 o 
  -5   1  14     2119.85     2143.61     24.61 o 
  -4   1  14      351.35      350.37     12.25 o 
  -3   1  14       17.58        9.23      5.24 o 
  -2   1  14        3.48        5.28      4.70 o 
  -1   1  14       27.19       24.09      6.13 o 
   0   1  14        5.73       10.58      5.75 o 
   1   1  14        0.20        2.39      5.37 o 
   2   1  14       82.93      104.72     14.74 o 
   3   1  14       39.73       36.53      7.89 o 
   4   1  14      281.67      254.33     31.16 o 
   5   1  14       18.68       18.25     18.01 o 
 -15   2  14        1.73        3.57      5.45 o 
 -14   2  14      448.59      489.39     19.92 o 
 -13   2  14      178.77      195.81     10.40 o 
 -12   2  14       15.80       12.43      3.81 o 
 -11   2  14       20.89       17.04      3.33 o 
 -10   2  14      160.67      150.43      6.62 o 
  -9   2  14        0.39       -0.11      2.50 o 
  -8   2  14      127.36      126.01      5.91 o 
  -7   2  14      383.53      357.02      8.23 o 
  -6   2  14     1182.72     1117.35     14.35 o 
  -5   2  14      122.16      112.03      5.68 o 
  -4   2  14       62.91       57.87      6.60 o 
  -3   2  14      327.62      314.87     13.66 o 
  -2   2  14       59.51       50.83      7.63 o 
  -1   2  14        5.01       -5.51      7.98 o 
   0   2  14       13.56       12.04     10.83 o 
   1   2  14        7.18       11.19      5.70 o 
   2   2  14       56.37       53.54     16.63 o 
   3   2  14      154.35      205.84     13.80 o 
   4   2  14       70.44       65.09     14.56 o 
   5   2  14        0.73        2.14      9.01 o 
 -15   3  14      242.73      256.18     16.68 o 
 -14   3  14       56.71       51.34      6.58 o 
 -13   3  14        1.26        6.56      3.43 o 
 -12   3  14      420.13      459.19     11.70 o 
 -11   3  14       34.86       39.95      4.69 o 
 -10   3  14        0.17        1.13      2.81 o 
  -9   3  14       10.46        9.01      2.83 o 
  -8   3  14        6.41        5.29      2.90 o 
  -7   3  14      194.08      197.79      7.37 o 
  -6   3  14        0.02        2.62      2.61 o 
  -5   3  14       84.21       67.98      4.81 o 
  -4   3  14        1.86        4.41      4.94 o 
  -3   3  14       22.58       13.35      4.89 o 
  -2   3  14       45.21       41.73      7.06 o 
  -1   3  14       37.16       37.05      7.13 o 
   0   3  14        0.92        1.92      8.18 o 
   1   3  14       12.10       20.22      6.39 o 
   2   3  14       11.69       10.89      9.20 o 
   3   3  14        9.99        7.17      8.87 o 
   4   3  14        0.00        4.11      9.38 o 
   5   3  14       23.48       22.31     11.64 o 
 -14   4  14       27.34       18.68      5.95 o 
 -13   4  14       24.09       21.42      5.12 o 
 -12   4  14        1.00        3.41      3.23 o 
 -11   4  14       11.42       11.93      3.50 o 
 -10   4  14      114.53      121.98      6.44 o 
  -9   4  14        3.94        2.49      2.90 o 
  -8   4  14        0.01       -2.17      2.46 o 
  -7   4  14       28.10       32.69      4.58 o 
  -6   4  14        2.69        5.40      2.55 o 
  -5   4  14      126.35       99.18      5.58 o 
  -4   4  14      203.46      167.21      9.42 o 
  -3   4  14      311.72      298.93     11.44 o 
  -2   4  14      119.35      127.12     10.28 o 
  -1   4  14        0.78       -2.62      7.01 o 
   0   4  14       60.94       51.33     12.25 o 
   1   4  14       30.22       32.19     10.92 o 
   2   4  14       61.11       71.65     14.71 o 
   3   4  14        0.28        7.80     10.07 o 
   4   4  14       51.07       45.62     13.45 o 
 -14   5  14        2.37        7.60      4.65 o 
 -13   5  14       35.97       27.90      5.51 o 
 -12   5  14       60.29       71.16      5.58 o 
 -11   5  14       48.66       50.62      4.82 o 
 -10   5  14       37.44       36.15      5.18 o 
  -9   5  14      184.07      180.83      7.69 o 
  -8   5  14        4.85        4.50      3.34 o 
  -7   5  14        2.86        1.68      2.68 o 
  -6   5  14       12.50       13.58      3.41 o 
  -5   5  14        0.83        2.89      2.85 o 
  -4   5  14      100.85       91.54      6.48 o 
  -3   5  14        0.90        3.96      6.16 o 
  -2   5  14        4.10        4.00      7.56 o 
  -1   5  14       17.78        8.33      7.71 o 
   0   5  14        4.16       -4.35      6.81 o 
   1   5  14      110.34       94.46     15.86 o 
   2   5  14      126.39      170.19     21.45 o 
   3   5  14        2.85        5.02      9.02 o 
   4   5  14       44.93       56.35     15.75 o 
 -14   6  14       27.74       35.10      7.93 o 
 -13   6  14        3.17        5.37      4.13 o 
 -12   6  14       20.54       22.41      4.11 o 
 -11   6  14       49.46       43.80      4.58 o 
 -10   6  14       73.28       90.05      6.24 o 
  -9   6  14       98.17      116.45      5.93 o 
  -8   6  14      272.39      281.51      6.91 o 
  -7   6  14        0.56        2.25      2.70 o 
  -6   6  14       37.73       28.64      4.94 o 
  -5   6  14        0.20        2.53      3.68 o 
  -4   6  14        0.32       -2.12      4.21 o 
  -3   6  14        0.20       -5.36      5.36 o 
  -2   6  14      115.38       96.14     24.56 o 
  -1   6  14        0.61       -6.26      6.26 o 
   0   6  14       12.00       15.98     10.04 o 
   1   6  14        2.12        9.84      9.68 o 
   2   6  14        0.71        0.20      8.40 o 
   3   6  14       10.00       16.83     12.26 o 
 -13   7  14        6.10        8.61      5.73 o 
 -12   7  14        9.95       13.03      3.88 o 
 -11   7  14       65.90       63.19      6.43 o 
 -10   7  14       94.13       92.17      6.36 o 
  -9   7  14       14.71       18.16      4.15 o 
  -8   7  14        0.79        1.40      4.32 o 
  -7   7  14       19.71       13.04      3.55 o 
  -6   7  14      165.73      164.09      8.28 o 
  -5   7  14       25.64       22.72      4.57 o 
  -4   7  14       26.05       18.26      4.88 o 
  -3   7  14        0.34       -0.72     12.33 o 
  -2   7  14        8.58       13.35      7.73 o 
  -1   7  14       60.87       71.86     14.44 o 
   0   7  14        7.63       -7.45      7.45 o 
   1   7  14        3.20        5.30      9.53 o 
   2   7  14       10.70        2.93      9.59 o 
   3   7  14        9.27       15.61     12.07 o 
 -12   8  14       57.41       75.61     11.57 o 
 -11   8  14        3.87        5.55      4.54 o 
 -10   8  14        8.10        7.25      3.79 o 
  -9   8  14        0.03        4.93      3.66 o 
  -8   8  14       45.80       41.07      4.78 o 
  -7   8  14      115.86      100.64      7.28 o 
  -6   8  14        0.10       -2.07      3.95 o 
  -5   8  14       17.45       18.08      7.36 o 
  -4   8  14        2.00       -0.11      4.20 o 
  -3   8  14        7.02       24.14      8.47 o 
  -2   8  14      194.91      203.29     25.54 o 
   0   8  14       12.70       10.31      9.42 o 
   1   8  14        1.62       -5.48      8.20 o 
   2   8  14        4.80       -8.51      8.51 o 
 -11   9  14        2.85       -0.57      9.20 o 
 -10   9  14        9.56        9.76      4.36 o 
  -9   9  14       16.53       10.97      7.83 o 
  -8   9  14        3.03       10.35      5.67 o 
  -7   9  14       67.88       92.85      7.20 o 
  -6   9  14        5.45        8.02      4.28 o 
  -5   9  14       38.39       30.55      9.98 o 
  -4   9  14        0.00       -3.92      4.60 o 
  -3   9  14       47.07       52.27     13.62 o 
  -2   9  14        7.00       10.23     10.97 o 
  -1   9  14        1.12        6.43      7.81 o 
   0   9  14       39.22       49.27     13.41 o 
   1   9  14        8.96        6.24     10.44 o 
 -10  10  14       47.66       43.36      8.02 o 
  -9  10  14       31.60       29.48      5.04 o 
  -8  10  14       10.48        8.13      5.20 o 
  -7  10  14        0.33       12.17      5.01 o 
  -6  10  14       15.06       19.41      8.80 o 
  -5  10  14       11.33       18.18      7.06 o 
  -4  10  14       18.70       18.65      6.11 o 
  -3  10  14       45.69       54.53     12.24 o 
  -2  10  14        6.54       18.27     11.05 o 
  -1  10  14        3.39       -5.50      7.36 o 
  -7  11  14      189.00      217.56     10.56 o 
  -6  11  14        2.28        7.37      6.88 o 
  -5  11  14        0.35        1.70      5.06 o 
  -4  11  14       22.09       28.75     11.04 o 
  -3  11  14       76.93       96.59     17.50 o 
 -15   1  15        7.50        6.67      5.60 o 
 -14   1  15        2.69       -3.61      3.61 o 
 -13   1  15       48.00       53.43      6.61 o 
 -12   1  15       14.17       20.71      4.61 o 
 -11   1  15       53.98       60.61      4.63 o 
 -10   1  15       17.05       14.62      4.60 o 
  -9   1  15       23.57       25.36      3.60 o 
  -8   1  15        0.81        6.75      2.97 o 
  -7   1  15      119.47      114.44      5.80 o 
  -6   1  15      158.02      168.92      5.61 o 
  -5   1  15      141.87      152.52      8.27 o 
  -4   1  15       99.20       96.76      8.86 o 
  -3   1  15        2.15        5.29      5.15 o 
  -2   1  15       33.53       33.43      7.00 o 
  -1   1  15       32.44       36.56      7.28 o 
   0   1  15        1.40       -5.46      5.46 o 
   1   1  15        9.11        7.92      5.80 o 
   2   1  15        5.06        7.90      6.26 o 
   3   1  15        6.48       12.01      6.86 o 
   4   1  15      272.41      265.37     17.00 o 
 -15   2  15       14.72        8.08      4.98 o 
 -14   2  15      270.26      293.87      9.56 o 
 -13   2  15        5.66        5.86      4.06 o 
 -12   2  15        9.71        5.29      3.83 o 
 -11   2  15      194.83      179.24      7.33 o 
 -10   2  15       44.12       49.71      6.13 o 
  -9   2  15      158.92      152.82      6.59 o 
  -8   2  15        1.78        2.60      3.00 o 
  -7   2  15       34.09       31.60      3.62 o 
  -6   2  15       91.27       99.42      4.35 o 
  -5   2  15       41.09       47.78      5.78 o 
  -4   2  15      349.26      337.05     12.39 o 
  -3   2  15        0.00        1.16      4.78 o 
  -2   2  15      177.78      156.74     12.09 o 
  -1   2  15       11.19       11.86      6.00 o 
   0   2  15        1.77        0.27      4.93 o 
   1   2  15       17.39        8.76     11.11 o 
   2   2  15       54.36       51.97     13.15 o 
   3   2  15        1.70       16.23     10.14 o 
   4   2  15       32.26       28.80     12.30 o 
 -15   3  15      337.14      344.96     14.90 o 
 -14   3  15      532.16      585.35     15.99 o 
 -13   3  15       17.05       16.24      4.84 o 
 -12   3  15       25.82       24.17      4.72 o 
 -11   3  15       59.08       57.74      4.91 o 
 -10   3  15      293.39      304.33      7.61 o 
  -9   3  15      193.18      169.15      8.47 o 
  -8   3  15        6.31        2.22      3.00 o 
  -7   3  15        0.94        2.36      2.78 o 
  -6   3  15        0.00        0.62      3.09 o 
  -5   3  15      460.50      473.24     12.00 o 
  -4   3  15      205.45      226.31     16.56 o 
  -3   3  15      260.76      215.71     19.84 o 
  -2   3  15       43.26       31.19      9.71 o 
  -1   3  15       11.03       10.36      5.57 o 
   0   3  15       34.19       46.66      8.05 o 
   1   3  15       47.20       62.31     14.00 o 
   2   3  15        4.30       15.20     10.62 o 
   3   3  15        5.59       14.35     10.46 o 
   4   3  15        0.27       10.48     10.41 o 
 -14   4  15       11.90        7.86      4.73 o 
 -13   4  15       82.89      100.92      8.01 o 
 -12   4  15       23.21       24.43      6.99 o 
 -11   4  15       47.50       50.09      5.29 o 
 -10   4  15       15.37       13.19      3.33 o 
  -9   4  15        1.06        3.81      2.91 o 
  -8   4  15       56.82       48.69      4.32 o 
  -7   4  15       20.48       18.34      3.56 o 
  -6   4  15       13.90       17.90      3.74 o 
  -5   4  15      255.83      221.76     10.37 o 
  -4   4  15       23.22       24.94      5.52 o 
  -3   4  15        9.16       11.64      5.09 o 
  -2   4  15       46.97       56.87     12.32 o 
  -1   4  15       11.88        6.45      8.58 o 
   0   4  15       33.22       34.64     11.88 o 
   1   4  15       25.42       21.29     10.39 o 
   2   4  15       17.81       14.67     10.74 o 
   3   4  15        2.39       -0.47      9.30 o 
 -14   5  15        4.34        5.34      4.42 o 
 -13   5  15        0.16        2.40      4.07 o 
 -12   5  15       49.19       61.72      5.86 o 
 -11   5  15       21.08       31.00      4.87 o 
 -10   5  15       30.78       43.30      4.59 o 
  -9   5  15      121.33      120.54      7.19 o 
  -8   5  15        1.08       -1.21      2.62 o 
  -7   5  15        9.63        9.81      2.89 o 
  -6   5  15        7.31        7.30      4.40 o 
  -5   5  15        2.31        4.49      3.22 o 
  -4   5  15        2.70       -3.41     12.46 o 
  -3   5  15       40.52       30.31      7.84 o 
  -2   5  15       27.13       19.84      9.55 o 
  -1   5  15       27.30       19.12      9.92 o 
   0   5  15       13.39        1.54      8.95 o 
   1   5  15       27.10       28.16     11.92 o 
   2   5  15       23.76       13.22     10.74 o 
   3   5  15       42.79       29.97     13.27 o 
 -13   6  15       68.24       73.92      7.11 o 
 -12   6  15        0.06       -1.16      3.69 o 
 -11   6  15       79.32       82.70      6.77 o 
 -10   6  15      219.84      251.83      8.44 o 
  -9   6  15        4.55        7.73      3.23 o 
  -8   6  15      133.23      135.31      6.69 o 
  -7   6  15      371.76      396.29     18.94 o 
  -6   6  15       43.23       54.13      5.93 o 
  -5   6  15       49.91       47.80      6.81 o 
  -4   6  15       17.72       15.96     11.15 o 
  -3   6  15        0.12       -0.91      7.11 o 
  -2   6  15        0.90        3.68      8.92 o 
  -1   6  15       63.48       72.94     14.76 o 
   0   6  15       16.85       21.04     10.71 o 
   1   6  15      100.97       71.30     15.69 o 
   2   6  15        1.41       -9.12      9.12 o 
 -13   7  15        2.38        7.63     10.56 o 
 -12   7  15        6.74        6.95      3.93 o 
 -11   7  15      108.35       87.17      9.01 o 
 -10   7  15       46.07       53.55      6.13 o 
  -9   7  15        2.40        2.70      4.49 o 
  -8   7  15      102.33       99.48      6.03 o 
  -7   7  15      274.81      247.97     13.67 o 
  -6   7  15       50.39       60.28      6.30 o 
  -5   7  15        0.02       -0.56      6.19 o 
  -4   7  15       38.30       35.55      9.12 o 
  -3   7  15        2.18       -4.69      6.34 o 
  -2   7  15        0.01       -6.59      8.34 o 
  -1   7  15       25.33       40.56     12.40 o 
   0   7  15       30.14       46.65     13.51 o 
   1   7  15       57.76       76.91     16.03 o 
   2   7  15       63.81       45.73     14.17 o 
 -12   8  15        0.45        6.28      6.93 o 
 -11   8  15        0.32       -0.73     10.96 o 
 -10   8  15       22.94       20.74      5.36 o 
  -9   8  15       15.06       11.08      4.08 o 
  -8   8  15       35.61       40.48      6.74 o 
  -7   8  15      103.24      110.51      9.53 o 
  -6   8  15        6.72        7.76      4.36 o 
  -5   8  15       69.44       71.65      7.35 o 
  -4   8  15        1.01       -2.58      7.18 o 
  -3   8  15       23.31       24.98      8.84 o 
  -2   8  15       22.96       21.87     18.04 o 
  -1   8  15        0.71       12.23      9.87 o 
   0   8  15        0.74       -8.24      8.24 o 
   1   8  15        0.34       -0.43      9.50 o 
 -10   9  15      165.29      186.24      9.02 o 
  -9   9  15      163.55      147.50     12.87 o 
  -8   9  15        2.93        0.29      4.34 o 
  -7   9  15      188.67      189.51     11.90 o 
  -6   9  15        6.36        6.53      5.75 o 
  -5   9  15       85.45       74.27      7.64 o 
  -4   9  15       67.26       80.14     11.51 o 
  -3   9  15        0.61        0.63      7.52 o 
  -2   9  15        0.04        5.92      7.92 o 
  -1   9  15      134.78      130.86     19.33 o 
   0   9  15      116.16      125.19     19.57 o 
  -9  10  15      191.63      211.34     14.31 o 
  -8  10  15       30.30       30.86      5.61 o 
  -7  10  15      234.45      265.68     11.75 o 
  -6  10  15      397.99      414.85     17.29 o 
  -5  10  15       22.05       31.21      7.17 o 
  -4  10  15        5.76        9.60      8.63 o 
  -3  10  15       19.64       26.64      9.19 o 
  -2  10  15        4.62       13.17      8.57 o 
 -15   0  16      178.53      195.04     12.71 o 
 -14   0  16      281.49      288.44     13.56 o 
 -13   0  16      245.87      316.49     13.42 o 
 -12   0  16       62.06       61.56      7.51 o 
 -11   0  16       18.84       17.66      5.59 o 
 -10   0  16      273.60      267.88     12.06 o 
  -9   0  16      121.09      138.01     12.14 o 
  -8   0  16        7.02        7.45      4.58 o 
  -7   0  16      447.67      451.33     12.78 o 
  -6   0  16      182.98      173.18     13.45 o 
  -5   0  16     1184.79     1148.05     35.11 o 
  -4   0  16       15.22       22.61      9.13 o 
  -3   0  16        7.36        4.68      7.85 o 
  -2   0  16       15.81        9.57      7.92 o 
  -1   0  16        3.95        0.95      7.34 o 
   0   0  16        3.71       -6.37      7.82 o 
   1   0  16       50.32       63.84     13.86 o 
   2   0  16       78.78       74.00     14.88 o 
   3   0  16        9.00       11.76     10.21 o 
 -15   1  16        0.06        7.91      4.18 o 
 -14   1  16      256.66      272.82     12.00 o 
 -13   1  16       24.66       27.84      5.14 o 
 -12   1  16       22.44       29.97      4.18 o 
 -11   1  16      124.64      129.15      7.88 o 
 -10   1  16       13.88       16.73      3.73 o 
  -9   1  16       83.00       78.21      5.30 o 
  -8   1  16      350.66      331.94      8.55 o 
  -7   1  16      376.19      369.33      8.22 o 
  -6   1  16       71.06       67.34      4.52 o 
  -5   1  16       62.31       62.04      6.28 o 
  -4   1  16      353.58      318.13     21.27 o 
  -3   1  16       88.80       97.58     10.09 o 
  -2   1  16        4.99        1.83      5.14 o 
  -1   1  16      152.99      144.96     23.77 o 
   0   1  16       62.99       61.04     17.29 o 
   1   1  16        2.76       -5.05      5.89 o 
   2   1  16        0.00       -0.86      5.95 o 
   3   1  16       52.51       38.29      8.86 o 
 -14   2  16        8.30        5.37      4.71 o 
 -13   2  16      251.23      263.02     11.77 o 
 -12   2  16       34.28       32.34      4.54 o 
 -11   2  16        3.54        0.56      2.99 o 
 -10   2  16       16.69       10.21      3.48 o 
  -9   2  16        0.22        1.76      2.93 o 
  -8   2  16      103.36      102.60      5.66 o 
  -7   2  16       15.15       11.08      3.01 o 
  -6   2  16        9.32        8.03      4.66 o 
  -5   2  16       41.57       36.97      6.32 o 
  -4   2  16      785.44      746.07     22.54 o 
  -3   2  16      264.53      251.70     13.54 o 
  -2   2  16       13.26       13.86      5.85 o 
  -1   2  16       14.52        7.67      5.62 o 
   0   2  16       33.22       28.94      7.64 o 
   1   2  16        7.03        8.65      6.61 o 
   2   2  16        1.43       -1.25      8.99 o 
   3   2  16       56.26       48.56     13.90 o 
 -14   3  16        9.18        9.16      4.63 o 
 -13   3  16       43.54       44.93      6.79 o 
 -12   3  16        0.02        0.25      3.40 o 
 -11   3  16       10.20       10.51      3.44 o 
 -10   3  16       77.32       74.95      5.44 o 
  -9   3  16        0.75       -2.49      2.88 o 
  -8   3  16       46.71       49.42      4.41 o 
  -7   3  16      331.51      343.98      9.50 o 
  -6   3  16        2.90       -4.70      4.70 o 
  -5   3  16      691.07      631.70     17.34 o 
  -4   3  16      459.52      449.03     14.56 o 
  -3   3  16        9.48       15.61      5.84 o 
  -2   3  16      104.28       90.26     10.13 o 
  -1   3  16        6.85       13.31      6.27 o 
   0   3  16      109.34      105.92     17.05 o 
   1   3  16        0.00       10.85     10.03 o 
   2   3  16       26.04       27.33     12.12 o 
   3   3  16       19.89       39.08     13.60 o 
 -14   4  16       75.64       95.09      8.88 o 
 -13   4  16      183.22      189.83     10.49 o 
 -12   4  16      173.27      194.81     10.73 o 
 -11   4  16       55.61       63.69      4.85 o 
 -10   4  16        1.15        2.04      3.30 o 
  -9   4  16      508.19      535.24     11.62 o 
  -8   4  16      129.81      133.43      5.96 o 
  -7   4  16       38.88       46.15      4.98 o 
  -6   4  16       23.67       19.52      3.96 o 
  -5   4  16        7.23        6.86      4.55 o 
  -4   4  16       83.57       89.58      8.25 o 
  -3   4  16       10.92       13.36      6.19 o 
  -2   4  16       70.13       53.97     12.49 o 
  -1   4  16        4.31       -1.74      8.05 o 
   0   4  16       15.01       21.18     10.60 o 
   1   4  16        3.63        7.27      9.86 o 
   2   4  16       53.22       68.88     15.84 o 
 -13   5  16      172.81      211.54     11.06 o 
 -12   5  16       89.26       94.94      6.78 o 
 -11   5  16       38.70       43.59      4.80 o 
 -10   5  16       17.91       15.25      3.51 o 
  -9   5  16       49.84       54.90      4.82 o 
  -8   5  16        5.51        4.50      3.07 o 
  -7   5  16       51.41       42.84      4.84 o 
  -6   5  16        1.16        5.05      3.43 o 
  -5   5  16       19.04       10.78      7.87 o 
  -4   5  16       20.52       15.87      7.90 o 
  -3   5  16      102.60      102.11     16.26 o 
  -2   5  16       16.05        7.96      8.67 o 
  -1   5  16       15.77       18.67     10.78 o 
   0   5  16      209.03      225.03     24.32 o 
   1   5  16       15.54       14.30     11.15 o 
   2   5  16        0.06       -6.30      9.22 o 
 -13   6  16       27.35       36.04      5.43 o 
 -12   6  16       44.51       46.56      5.51 o 
 -11   6  16       21.62       23.63      5.34 o 
 -10   6  16        8.04       10.88      3.33 o 
  -9   6  16       55.25       69.32      5.02 o 
  -8   6  16        9.32       -1.25      4.05 o 
  -7   6  16        3.33       -3.31      4.76 o 
  -6   6  16       74.24       69.99      9.26 o 
  -5   6  16       70.66       60.89     18.39 o 
  -4   6  16        2.04        2.61      7.32 o 
  -3   6  16       37.54       50.52     11.46 o 
  -2   6  16        0.14       -2.17      8.43 o 
  -1   6  16        1.00       13.58      9.94 o 
   0   6  16       34.66       35.19     12.54 o 
   1   6  16        4.82       -0.04     10.21 o 
 -12   7  16        0.03        0.60      4.01 o 
 -11   7  16       22.85       19.32      4.51 o 
 -10   7  16       29.80       24.51      5.31 o 
  -9   7  16       34.68       28.74      4.24 o 
  -8   7  16      206.02      165.23     31.95 o 
  -7   7  16       18.06        6.98      6.50 o 
  -6   7  16      107.51      112.44      7.58 o 
  -5   7  16        5.60        1.83      9.49 o 
  -4   7  16        0.00       -3.10      7.65 o 
  -3   7  16       62.01       56.85     10.96 o 
  -2   7  16       51.35       54.83     13.78 o 
  -1   7  16        4.95        9.28     10.05 o 
   0   7  16        2.14        5.27     10.67 o 
 -11   8  16      102.51      127.01      7.31 o 
 -10   8  16        1.68        0.11      4.13 o 
  -9   8  16        3.32       11.15      4.76 o 
  -8   8  16       64.85       71.68      8.56 o 
  -7   8  16      213.25      235.55     10.39 o 
  -6   8  16        0.35       -2.58      4.34 o 
  -5   8  16       35.06       17.41      9.32 o 
  -4   8  16      101.64      110.06     21.68 o 
  -3   8  16        1.17       10.00      8.32 o 
  -2   8  16        2.82       -4.71      7.79 o 
  -1   8  16        1.24       26.88     12.00 o 
 -10   9  16       66.32       58.08     13.85 o 
  -9   9  16        5.89       14.00      7.97 o 
  -8   9  16       18.57       11.20      4.16 o 
  -7   9  16      387.15      432.58     14.89 o 
  -6   9  16       12.44       26.58      5.81 o 
  -5   9  16      145.43      135.43     27.16 o 
  -4   9  16       21.81       38.64     10.36 o 
  -3   9  16        3.62        2.78      8.04 o 
  -2   9  16       65.33       71.83     11.72 o 
  -7  10  16       68.90       72.90     11.94 o 
  -6  10  16       68.80       68.90      8.81 o 
  -5  10  16       59.34       61.24     13.02 o 
 -14   1  17       53.31       60.41      6.36 o 
 -13   1  17      109.31      125.29      7.93 o 
 -12   1  17      146.00      151.68      7.33 o 
 -11   1  17        0.98       -0.16      4.60 o 
 -10   1  17        2.49        5.80      3.04 o 
  -9   1  17        4.88        9.25      3.38 o 
  -8   1  17       49.07       48.78      4.41 o 
  -7   1  17       32.27       32.87      4.23 o 
  -6   1  17      133.76      116.83     11.17 o 
  -5   1  17      137.09      146.42     14.61 o 
  -4   1  17        0.67        1.72      8.72 o 
  -3   1  17       36.25       27.25      6.96 o 
  -2   1  17      119.94      118.79     11.86 o 
  -1   1  17        8.87       13.09      6.73 o 
   0   1  17        1.17        1.28      8.25 o 
   1   1  17        4.11       -0.98      6.24 o 
   2   1  17        9.34       14.94     12.04 o 
 -14   2  17       20.53       25.64      5.25 o 
 -13   2  17        1.56        4.52      4.03 o 
 -12   2  17        1.77        3.72      3.40 o 
 -11   2  17       23.77       24.49      4.09 o 
 -10   2  17        1.73        3.81      3.09 o 
  -9   2  17       69.90       71.03      5.14 o 
  -8   2  17       87.72       91.41      5.33 o 
  -7   2  17        0.00        2.56      3.38 o 
  -6   2  17       69.15       69.45      6.96 o 
  -5   2  17        1.42       -4.04      4.04 o 
  -4   2  17       43.80       40.07      8.44 o 
  -3   2  17      163.04      148.55     13.82 o 
  -2   2  17       15.19        9.22      6.02 o 
  -1   2  17        0.72       -5.82      5.82 o 
   0   2  17        6.96       13.40     22.33 o 
   1   2  17       27.68       28.28      7.90 o 
   2   2  17        3.71       16.74     11.22 o 
 -14   3  17        9.65       19.62      5.55 o 
 -13   3  17        0.82        0.04      3.88 o 
 -12   3  17        4.82        4.20      3.54 o 
 -11   3  17       81.51       78.64      6.22 o 
 -10   3  17       25.28       30.05      4.25 o 
  -9   3  17       60.50       64.40      4.90 o 
  -8   3  17        0.63       -0.46      2.81 o 
  -7   3  17       26.49       19.66      4.01 o 
  -6   3  17      204.65      205.63     10.51 o 
  -5   3  17      439.29      449.10     15.06 o 
  -4   3  17        0.05       -0.13      4.81 o 
  -3   3  17       47.71       57.89      9.07 o 
  -2   3  17        4.65       10.11      6.35 o 
  -1   3  17        2.49        5.03      8.16 o 
   0   3  17        0.83       -7.15      9.17 o 
   1   3  17       12.54       15.32     11.32 o 
   2   3  17       13.43       29.37     13.05 o 
 -14   4  17        9.52        7.82      6.19 o 
 -13   4  17      133.80      136.52      7.14 o 
 -12   4  17       93.77       95.27      6.19 o 
 -11   4  17       17.26       13.70      3.79 o 
 -10   4  17        5.51        6.79      3.47 o 
  -9   4  17       56.24       64.31      7.73 o 
  -8   4  17      124.85      129.53      7.34 o 
  -7   4  17       71.27       64.51      5.52 o 
  -6   4  17      160.64      165.98     10.10 o 
  -5   4  17       78.96       72.95      8.22 o 
  -4   4  17       10.21       20.16      6.47 o 
  -3   4  17      268.20      286.63     22.62 o 
  -2   4  17      176.43      197.16     22.46 o 
  -1   4  17        2.15        2.22      9.77 o 
   0   4  17        2.80        5.35      9.76 o 
   1   4  17        3.93       12.34     11.53 o 
 -13   5  17      144.67      155.87      7.22 o 
 -12   5  17       72.90       71.11      5.69 o 
 -11   5  17      178.72      182.21      7.51 o 
 -10   5  17       85.37       92.74      5.86 o 
  -9   5  17      282.33      270.59     13.13 o 
  -8   5  17       36.54       40.43      4.98 o 
  -7   5  17       17.65        7.66      3.94 o 
  -6   5  17        7.30        9.51      7.73 o 
  -5   5  17        3.24       -4.35      7.14 o 
  -4   5  17       32.32       16.69      8.71 o 
  -3   5  17      135.42      130.86     18.91 o 
  -2   5  17       45.63       31.94     12.71 o 
  -1   5  17        0.54       -4.14      8.63 o 
   0   5  17       22.67       36.72     13.09 o 
   1   5  17       17.92       19.52     11.90 o 
 -12   6  17       42.18       39.72      4.76 o 
 -11   6  17       14.48        9.30      3.96 o 
 -10   6  17       25.55       25.15      6.24 o 
  -9   6  17        3.70        9.27      4.50 o 
  -8   6  17       15.85       16.80      6.79 o 
  -7   6  17        0.02       -4.03      4.03 o 
  -6   6  17       24.22       15.95      9.04 o 
  -5   6  17        6.29       -3.35      8.88 o 
  -4   6  17        4.75        6.40      7.70 o 
  -3   6  17       82.05       44.52     13.49 o 
  -2   6  17       44.81       54.00     14.14 o 
  -1   6  17      120.94      140.07     20.38 o 
   0   6  17        8.40       15.16     10.54 o 
 -11   7  17       17.87       16.18      4.70 o 
 -10   7  17        1.76        5.84      3.71 o 
  -9   7  17        0.92       -0.92      5.74 o 
  -8   7  17       99.93      127.43      8.63 o 
  -7   7  17        0.08        3.32      4.56 o 
  -6   7  17       33.86       53.35     10.69 o 
  -5   7  17       11.92        7.38      8.32 o 
  -4   7  17        4.56       -7.17      7.17 o 
  -3   7  17        3.71        5.57      8.61 o 
  -2   7  17        0.09       -4.45      9.21 o 
  -1   7  17        1.71       11.96     11.38 o 
 -10   8  17       10.99       16.34      5.85 o 
  -9   8  17       38.93       42.77      5.88 o 
  -8   8  17       29.84       42.66      6.23 o 
  -7   8  17        0.14        3.30      4.65 o 
  -6   8  17      435.28      511.97     21.70 o 
  -5   8  17      159.77      195.86     27.56 o 
  -4   8  17       30.64       35.38     10.53 o 
  -3   8  17       80.36       95.85     26.06 o 
  -2   8  17       30.27       39.57     13.90 o 
  -8   9  17      144.14      179.15     12.19 o 
  -7   9  17      376.93      467.89     13.35 o 
  -6   9  17      189.92      199.16     15.39 o 
  -5   9  17       70.35       47.21     11.00 o 
  -4   9  17        0.78        0.53      8.27 o 
 -14   0  18      387.41      422.01     19.59 o 
 -13   0  18        0.41       -0.43      5.55 o 
 -12   0  18      336.90      394.77     14.27 o 
 -11   0  18        2.18        1.04      4.99 o 
 -10   0  18      106.45      104.12     11.22 o 
  -9   0  18        4.57        7.27      6.12 o 
  -8   0  18       10.91       13.28      4.62 o 
  -7   0  18       20.17       11.92      8.04 o 
  -6   0  18        0.57       -3.26      6.31 o 
  -5   0  18        3.23        0.92      7.45 o 
  -4   0  18      102.30       85.04     15.12 o 
  -3   0  18      422.32      362.26     24.39 o 
  -2   0  18      356.50      338.07     24.16 o 
  -1   0  18       68.33       60.78     13.42 o 
   0   0  18       52.45       67.17     14.46 o 
   1   0  18       21.75       27.79     11.61 o 
 -14   1  18      141.59      146.99      9.59 o 
 -13   1  18      119.20      117.84      7.48 o 
 -12   1  18       61.59       70.41      5.75 o 
 -11   1  18       55.23       57.11      6.51 o 
 -10   1  18      233.76      237.00      8.07 o 
  -9   1  18        0.00        4.63      3.21 o 
  -8   1  18       12.40        9.18      3.80 o 
  -7   1  18       23.03       17.29      5.36 o 
  -6   1  18       31.12       30.64      5.92 o 
  -5   1  18      394.43      357.78     16.78 o 
  -4   1  18       44.02       23.37      7.28 o 
  -3   1  18       62.93       51.47      9.07 o 
  -2   1  18       53.19       48.48      9.08 o 
  -1   1  18       99.94       98.90     11.45 o 
   0   1  18       53.55       52.03      9.55 o 
   1   1  18        2.77        2.01      7.15 o 
 -14   2  18       75.53       64.48      7.28 o 
 -13   2  18       21.62       18.96      4.59 o 
 -12   2  18       82.53       94.48      6.18 o 
 -11   2  18       48.56       56.16      5.14 o 
 -10   2  18       29.72       23.90      4.19 o 
  -9   2  18       52.56       53.31      7.06 o 
  -8   2  18        3.57       13.21      4.01 o 
  -7   2  18       45.36       45.11      9.51 o 
  -6   2  18       98.29      107.92      9.76 o 
  -5   2  18        0.59      -10.53     10.53 o 
  -4   2  18       59.04       56.17      9.11 o 
  -3   2  18        7.88       14.40      6.67 o 
  -2   2  18        7.90       12.60      6.78 o 
  -1   2  18        0.88       -1.48      6.19 o 
   0   2  18       30.95       22.18      7.95 o 
   1   2  18        5.08       11.32     10.98 o 
 -13   3  18       39.58       41.73      6.06 o 
 -12   3  18       16.37       17.29      4.15 o 
 -11   3  18       40.33       44.76      4.92 o 
 -10   3  18        1.73        0.47      3.06 o 
  -9   3  18      107.31      115.72      6.06 o 
  -8   3  18       59.54       57.68      5.63 o 
  -7   3  18      193.48      207.78     12.26 o 
  -6   3  18       80.52       68.96      8.47 o 
  -5   3  18       13.77       15.43      5.97 o 
  -4   3  18       20.11       13.93      6.68 o 
  -3   3  18       57.75       44.55      8.70 o 
  -2   3  18       11.55       -2.84      8.79 o 
  -1   3  18        1.10       -8.32      8.64 o 
   0   3  18        0.37        0.22      9.85 o 
 -13   4  18       16.45       10.92      5.64 o 
 -12   4  18        2.36        0.79      3.76 o 
 -11   4  18      145.58      145.85      7.19 o 
 -10   4  18      104.68      113.08      7.09 o 
  -9   4  18       13.81       15.88      4.32 o 
  -8   4  18        8.38        6.17      4.20 o 
  -7   4  18      192.09      212.02     11.14 o 
  -6   4  18       27.44       35.25      6.95 o 
  -5   4  18        1.02        0.34      5.32 o 
  -4   4  18      230.23      229.31     24.37 o 
  -3   4  18      177.85      170.84     21.16 o 
  -2   4  18        4.27        7.15     10.20 o 
  -1   4  18       38.04       38.84     13.45 o 
   0   4  18        0.03        0.84     10.32 o 
 -12   5  18       70.30       73.35      6.20 o 
 -11   5  18       61.01       57.94      5.26 o 
 -10   5  18       15.15       15.65      3.78 o 
  -9   5  18      108.04       97.97      9.85 o 
  -8   5  18        0.12       -2.81      3.60 o 
  -7   5  18        4.58        2.60      9.68 o 
  -6   5  18       32.35       34.70      9.92 o 
  -5   5  18      168.89      177.09     35.18 o 
  -4   5  18      204.25      192.04     22.12 o 
  -3   5  18      105.95       86.83     16.62 o 
  -2   5  18       24.45       28.18     11.86 o 
  -1   5  18        0.07        5.27      9.93 o 
 -12   6  18        8.05       14.54      4.23 o 
 -11   6  18      130.98      144.94      8.11 o 
 -10   6  18       45.92       59.10      6.82 o 
  -9   6  18       23.61       13.86      6.10 o 
  -8   6  18      137.06      144.30      8.63 o 
  -7   6  18       39.82       49.66      9.26 o 
  -6   6  18       68.68       75.37     21.15 o 
  -5   6  18       74.07       82.67     12.85 o 
  -4   6  18       13.58       14.55     20.36 o 
  -3   6  18        0.38       -2.57      9.31 o 
  -2   6  18        9.96       -6.99      8.53 o 
  -1   6  18       40.39       47.12     14.92 o 
 -10   7  18       18.28       17.12      4.97 o 
  -9   7  18       36.00       45.36      6.24 o 
  -8   7  18        6.28       -4.70      4.98 o 
  -7   7  18       11.61       10.78     13.00 o 
  -6   7  18      191.13      216.67     17.23 o 
  -5   7  18       61.41       75.99     12.63 o 
  -4   7  18        0.48       -2.34      7.93 o 
  -3   7  18       27.19       36.25     13.22 o 
  -9   8  18       11.53        6.52      7.92 o 
  -8   8  18       59.02       64.74      6.69 o 
  -7   8  18        2.20       -6.17      6.17 o 
  -6   8  18      204.38      224.81     17.38 o 
  -5   8  18      156.19      180.31     16.13 o 
  -4   8  18        0.23       -6.57      8.84 o 
 -13   1  19        4.20        8.36      5.90 o 
 -12   1  19       55.05       66.89      6.41 o 
 -11   1  19       49.91       33.35      5.07 o 
 -10   1  19      160.72      172.42     10.37 o 
  -9   1  19       65.47       64.91      5.00 o 
  -8   1  19      140.97      142.73      9.82 o 
  -7   1  19      189.16      186.09     10.99 o 
  -6   1  19       13.23       14.32      5.50 o 
  -5   1  19        6.57        0.15      6.09 o 
  -4   1  19        1.69       -1.08      6.17 o 
  -3   1  19       34.05       40.27     14.98 o 
  -2   1  19        0.07       15.70     10.63 o 
  -1   1  19       50.95       56.56     10.14 o 
 -13   2  19        7.29        9.43      3.68 o 
 -12   2  19       15.07       16.59      4.06 o 
 -11   2  19       90.60       93.99      6.15 o 
 -10   2  19        4.33        4.04      3.42 o 
  -9   2  19      160.94      178.06     14.48 o 
  -8   2  19      291.07      307.39     12.59 o 
  -7   2  19       12.49       10.45      5.46 o 
  -6   2  19       74.84       81.35      9.05 o 
  -5   2  19      228.42      210.16     18.56 o 
  -4   2  19        0.01       12.31      6.64 o 
  -3   2  19        1.12        2.62      6.43 o 
  -2   2  19        0.33        7.44      6.90 o 
  -1   2  19       64.07       56.72     10.06 o 
 -13   3  19        0.32       -3.33      3.33 o 
 -12   3  19       13.65       17.64      3.99 o 
 -11   3  19       17.81       15.49      3.44 o 
 -10   3  19       98.68      108.96      6.22 o 
  -9   3  19        4.07        1.61      3.80 o 
  -8   3  19       26.47       23.21      6.01 o 
  -7   3  19        0.96       -0.25      4.87 o 
  -6   3  19        1.98        0.90      5.21 o 
  -5   3  19       28.41       37.98      8.27 o 
  -4   3  19       47.49       45.61      8.93 o 
  -3   3  19       60.19       45.12     13.91 o 
  -2   3  19       49.98       48.95     14.68 o 
  -1   3  19        9.96        9.94     10.66 o 
 -12   4  19        2.14       10.51      3.47 o 
 -11   4  19        6.54        6.81      3.51 o 
 -10   4  19        2.23        3.05      6.15 o 
  -9   4  19        0.78       -2.11      4.23 o 
  -8   4  19       79.33       84.42      8.30 o 
  -7   4  19       69.95       58.96      7.53 o 
  -6   4  19        0.07       -4.74      4.74 o 
  -5   4  19        0.03       -8.54     10.67 o 
  -4   4  19       46.90       24.08     11.61 o 
  -3   4  19       17.92       20.79     11.73 o 
  -2   4  19        6.04       39.82     13.12 o 
 -11   5  19       10.81       15.68      3.76 o 
 -10   5  19       35.31       33.70      6.78 o 
  -9   5  19       14.20       21.44      4.78 o 
  -8   5  19       36.76       35.70      5.63 o 
  -7   5  19        1.06        2.78      7.10 o 
  -6   5  19       16.99       25.24      9.60 o 
  -5   5  19       55.87       52.07     11.50 o 
  -4   5  19      159.54      161.34     20.86 o 
  -3   5  19        0.02        2.24      9.71 o 
  -2   5  19       82.14       64.77     15.98 o 
 -10   6  19       48.74       49.10      6.57 o 
  -9   6  19       68.70       74.08      7.30 o 
  -8   6  19        0.03       -0.85      4.48 o 
  -7   6  19       98.81      116.51     18.55 o 
  -6   6  19        0.07       11.10      8.40 o 
  -5   6  19      136.45      144.17     15.40 o 
  -4   6  19      357.68      388.23     28.20 o 
  -3   6  19        0.00       -5.13      9.68 o 
  -9   7  19       32.58       36.39      6.89 o 
  -8   7  19       43.57       51.37      9.49 o 
  -7   7  19      277.89      286.67     17.52 o 
  -6   7  19      256.97      310.44     19.45 o 
  -5   7  19        2.88       -7.94      7.94 o 
 -12   0  20        0.73        3.87      5.02 o 
 -11   0  20       17.80       17.96      5.97 o 
 -10   0  20       20.98       29.96      6.17 o 
  -9   0  20       17.38       18.38      8.68 o 
  -8   0  20       34.86       48.86     10.60 o 
  -7   0  20       62.88       91.96     16.10 o 
  -6   0  20      263.46      275.92     22.85 o 
  -5   0  20       26.50       28.44     11.72 o 
  -4   0  20        5.32        7.46      9.67 o 
  -3   0  20       14.03        8.19      9.77 o 
  -2   0  20       10.81        4.33      9.44 o 
 -12   1  20       19.78       20.17      4.17 o 
 -11   1  20        3.68        5.46      4.09 o 
 -10   1  20        0.21       -1.41      3.99 o 
  -9   1  20        4.08        2.32      5.31 o 
  -8   1  20       66.81       66.82      8.07 o 
  -7   1  20        0.10       -6.07      6.07 o 
  -6   1  20       10.68        7.10      6.92 o 
  -5   1  20        0.00        6.18     11.01 o 
  -4   1  20      134.53      129.95     13.54 o 
  -3   1  20       10.07       10.05      7.01 o 
  -2   1  20        2.09        1.44      6.88 o 
 -12   2  20        0.42       -1.79      3.29 o 
 -11   2  20        2.90        7.04      3.56 o 
 -10   2  20       10.07       13.33      4.53 o 
  -9   2  20        0.21        2.85      4.91 o 
  -8   2  20       38.85       46.10      7.35 o 
  -7   2  20        2.23       -1.97      5.10 o 
  -6   2  20       29.74       28.95      7.25 o 
  -5   2  20       13.79       19.92      7.60 o 
  -4   2  20        2.29        5.59      6.65 o 
  -3   2  20        3.43        5.67      7.11 o 
  -2   2  20       48.84       48.79     12.17 o 
 -12   3  20       51.40       41.11      4.60 o 
 -11   3  20        0.00        4.63      3.63 o 
 -10   3  20      105.96      100.56      8.78 o 
  -9   3  20      246.33      236.64     12.38 o 
  -8   3  20        6.75       -1.76      4.99 o 
  -7   3  20        3.51        0.13      5.81 o 
  -6   3  20       25.49       11.36      6.39 o 
  -5   3  20      100.44       86.33     11.10 o 
  -4   3  20        2.28        3.39     10.46 o 
  -3   3  20       10.64        1.80      9.71 o 
 -11   4  20        1.09       -4.55      4.57 o 
 -10   4  20       34.48       37.86      5.43 o 
  -9   4  20        3.06       10.72      5.52 o 
  -8   4  20        0.20       -4.78      4.81 o 
  -7   4  20        4.26       -3.66      5.35 o 
  -6   4  20        0.17       -2.70      9.94 o 
  -5   4  20       33.79       40.31     13.58 o 
  -4   4  20        5.73       12.99     11.35 o 
  -3   4  20       54.64       49.73     14.93 o 
 -10   5  20        3.81        0.25      4.94 o 
  -9   5  20        8.34       -2.60      4.26 o 
  -8   5  20       83.32      103.98     11.12 o 
  -7   5  20        0.23        6.23      9.25 o 
  -6   5  20      109.21      104.09     14.39 o 
  -5   5  20      335.58      351.25     20.18 o 
  -4   5  20      130.88      124.59     20.00 o 
  -8   6  20       12.67        5.81     15.26 o 
  -7   6  20       18.97       14.49      9.68 o 
  -6   6  20       85.01      102.59     18.65 o 
 -11   1  21        1.26       -1.21      4.68 o 
 -10   1  21        0.41       -4.44      5.58 o 
  -9   1  21       21.31       23.31      6.76 o 
  -8   1  21       32.70       35.49      7.14 o 
  -7   1  21      138.51      139.55     11.78 o 
  -6   1  21       47.24       47.26      9.44 o 
  -5   1  21       55.48       47.19     14.68 o 
  -4   1  21        3.00       -5.99      6.36 o 
 -11   2  21       26.87       35.59      5.21 o 
 -10   2  21       15.37        3.66      7.99 o 
  -9   2  21       33.14       17.94      6.29 o 
  -8   2  21        0.16        1.74      5.12 o 
  -7   2  21       17.83       11.56      5.97 o 
  -6   2  21        0.71       -2.68      6.09 o 
  -5   2  21        0.98       -0.39      6.42 o 
  -4   2  21       74.01       76.61     15.00 o 
 -10   3  21       19.00       17.32      6.40 o 
  -9   3  21      163.62      156.67     12.16 o 
  -8   3  21       49.92       33.54      6.88 o 
  -7   3  21       62.14       67.24      9.12 o 
  -6   3  21       67.16       85.76     18.74 o 
  -5   3  21       74.35       66.14     15.79 o 
  -9   4  21       80.58       74.32      8.40 o 
  -8   4  21       32.35       18.98      7.97 o 
  -7   4  21       67.77       56.26     12.13 o 
  -6   4  21       35.96       50.32     14.04 o 
                                                 
